# Supplementary material for: “I Wasted 3 Years, Thinking It’s Not a Problem”: Patient and Health System Delays in Diagnosis of Leprosy in India: A Mixed-Methods Study
Source: PLoS Negl Trop Dis. 2017 Jan 12;11(1):e0005192. doi: 10.1371/journal.pntd.0005192 (PMC5230757; doi:10.1371/journal.pntd.0005192)
Supplement: S1 File — (XLSX) [file pntd.0005192.s001.xlsx]

## Sheet: Maharashtra_1 110516
QUnique_No	Q6A_Occupation_respondent	QLeprosy_Type	WHOGraderecoded	Time	case_control	HCP_providers_recoded	QGender	QAge	Alcohol_recoded	Smoking_recoded	income_recoded	Locality_recoded	Educ_2cat	Occupation_3groups	Marital_recoded1	No_household_members_recoded	Q12_Religion	SC_ST_status	First_noticed_recoded1	Pair	notice_recoded	Decided_recoded	Q19A_Know_Itwas_Disease	Q19B_Ringworm	Q19C_Thought_Will_Disappear	Q19D_Donot_Know_where	Q19E_AfraidOfDoctors	Q19F_Family_Commitments	Q19G_No_Money	Q19H_Facility_Faraway	Q2_Members_household	Q21A_Healthcare_Met	Q26_Campaign_Conducted_your_Loc	Q29_Before_Diago_Think	Q31_Know_Leprosy_Curable	Q32_knowThatLeprosyTreatment_Fr	knowledge	Q3_Household_member	Distance_Recoded	Overall_visits_Recoded	Percapita_recoded	Non_qualified_2vist	Public_facilitu_2visits	Private_2visits	Q7A_MonthlyHouseholdIncome	Trigger_recoded1	Skin_lesion_trigger	Sensory_trigger	muscle_trigger
206024	Daily wage labourer	MB	Grade2	Case	Case	More than 3providers	Female	35	Never drunk	Never smoked	More than 7000	Rural	Literate	Daily wage labourer	Ever Married	more than 5 members	Hindu	Yes	Skin lesion	14	Self	Others	Yes	Yes	Yes	Yes	No	No	No	No	8	Yes	No	Donâ€™t know	No	No	No	No	More than 5 km	Less than 7	Less than 2000	Less than or equal to 2	Less than or equal to 2	Less than or equal to 2	10000	Skin lesion	#NULL!	#NULL!	#NULL!
205102	Housewife	MB	Grade2	Case	Case	less than or equal to 3 providers	Female	23	Never drunk	Never smoked	Less than 7000	Rural	illiterate	Unemployed	Ever Married	Less than or equal to 5 members	Hindu	Yes	Skin lesion	3	Others	Others	#NULL!	#NULL!	#NULL!	#NULL!	#NULL!	#NULL!	#NULL!	#NULL!	4	No	No	Donâ€™t know	No	No	No	No	More than 5 km	Less than 7	Less than 2000	Less than or equal to 2	Less than or equal to 2	Less than or equal to 2	7000	Skin lesion	#NULL!	#NULL!	#NULL!
204012	Private job	MB	Grade2	Case	Case	More than 3providers	Male	23	Never drunk	Never smoked	More than 7000	Rural	Literate	Employed	Never married	Less than or equal to 5 members	Hindu	No	Skin lesion	21	Self	Others	#NULL!	#NULL!	#NULL!	#NULL!	#NULL!	#NULL!	#NULL!	#NULL!	5	No	No	Donâ€™t know	No	No	No	No	More than 5 km	More than 7	Less than 2000	Less than or equal to 2	More than 2	More than 2	9000	Skin lesion	#NULL!	#NULL!	#NULL!
206044	Daily wage labourer	MB	Grade2	Case	Case	less than or equal to 3 providers	Male	22	Never drunk	Never smoked	Less than 7000	Rural	Literate	Daily wage labourer	Never married	Less than or equal to 5 members	Hindu	Yes	Skin lesion	23	Others	Others	Yes	No	Yes	Yes	Yes	No	Yes	No	3	Yes	No	Donâ€™t know	No	No	No	No	More than 5 km	Less than 7	Less than 2000	Less than or equal to 2	Less than or equal to 2	Less than or equal to 2	3000	Skin lesion	#NULL!	#NULL!	#NULL!
206043	Daily wage labourer	MB	Grade2	Case	Case	More than 3providers	Female	60	Never drunk	Never smoked	Less than 7000	Rural	illiterate	Daily wage labourer	Ever Married	more than 5 members	Hindu	Yes	Skin lesion	5	Self	Self	Yes	Yes	Yes	Yes	No	No	No	No	10	Yes	No	Donâ€™t know	No	No	No	No	More than 5 km	Less than 7	Less than 2000	Less than or equal to 2	Less than or equal to 2	More than 2	1500	Skin lesion	#NULL!	#NULL!	#NULL!
205034	Daily wage labourer	PB	Grade2	Case	Case	less than or equal to 3 providers	Male	26	Never drunk	Ever smoked	Less than 7000	Rural	Literate	Daily wage labourer	Ever Married	more than 5 members	Hindu	Yes	Skin lesion	26	Self	Others	Yes	No	No	Yes	No	No	No	No	6	Yes	No	Donâ€™t know	Yes	Yes	Yes	No	Less than 5 km	Less than 7	Less than 2000	Less than or equal to 2	Less than or equal to 2	Less than or equal to 2	3000	Skin lesion	#NULL!	#NULL!	#NULL!
206062	Daily wage labourer	MB	Grade2	Case	Case	less than or equal to 3 providers	Male	27	Ever Drunk	Never smoked	More than 7000	Rural	Literate	Daily wage labourer	Never married	more than 5 members	Hindu	Yes	Skin lesion	27	Self	Others	Yes	Yes	Yes	Yes	No	Yes	No	No	9	Yes	No	Donâ€™t know	No	No	No	No	Less than 5 km	Less than 7	More than2000	Less than or equal to 2	Less than or equal to 2	Less than or equal to 2	20000	Skin lesion	#NULL!	#NULL!	#NULL!
204076	Housewife	MB	Grade2	Case	Case	less than or equal to 3 providers	Female	20	Never drunk	Never smoked	More than 7000	Rural	Literate	Unemployed	Ever Married	Less than or equal to 5 members	Hindu	No	Skin lesion	2	Self	Others	No	Yes	Yes	No	No	No	No	No	5	No	No	Donâ€™t know	No	No	No	Yes	Less than 5 km	Less than 7	Less than 2000	Less than or equal to 2	Less than or equal to 2	More than 2	10000	Skin lesion	#NULL!	#NULL!	#NULL!
205030	Daily wage labourer	MB	Grade2	Case	Case	less than or equal to 3 providers	Female	24	Never drunk	Never smoked	Less than 7000	Rural	illiterate	Daily wage labourer	Ever Married	Less than or equal to 5 members	Hindu	Yes	Sensory	12	Self	Others	Yes	No	Yes	Yes	No	No	No	No	2	Yes	No	Donâ€™t know	No	No	No	No	More than 5 km	Less than 7	More than2000	Less than or equal to 2	Less than or equal to 2	More than 2	5000	Sensory	#NULL!	#NULL!	#NULL!
206059	Daily wage labourer	MB	Grade2	Case	Case	less than or equal to 3 providers	Male	34	Ever Drunk	Never smoked	Less than 7000	Rural	Literate	Daily wage labourer	Ever Married	Less than or equal to 5 members	Hindu	No	Skin lesion	36	Self	Others	Yes	Yes	Yes	Yes	No	No	No	No	3	No	No	Donâ€™t know	No	No	No	No	Less than 5 km	Less than 7	Less than 2000	Less than or equal to 2	Less than or equal to 2	Less than or equal to 2	4000	Skin lesion	#NULL!	#NULL!	#NULL!
205004	Daily wage labourer	MB	Grade2	Case	Case	More than 3providers	Male	56	Ever Drunk	Never smoked	Less than 7000	Rural	Literate	Daily wage labourer	Ever Married	more than 5 members	Hindu	Yes	Sensory	63	Self	Others	Yes	No	Yes	Yes	No	No	Yes	Yes	8	Yes	No	Donâ€™t know	No	No	No	No	Less than 5 km	More than 7	Less than 2000	Less than or equal to 2	Less than or equal to 2	More than 2	3000	Sensory	#NULL!	#NULL!	#NULL!
205040	Daily wage labourer	PB	Grade2	Case	Case	less than or equal to 3 providers	Male	30	Ever Drunk	Never smoked	More than 7000	Rural	Literate	Daily wage labourer	Ever Married	Less than or equal to 5 members	Hindu	No	Skin lesion	32	Self	Self	Yes	Yes	No	No	No	No	No	No	4	Yes	No	Others, specify	Yes	Yes	Yes	No	More than 5 km	Less than 7	More than2000	Less than or equal to 2	Less than or equal to 2	Less than or equal to 2	10000	Skin lesion	#NULL!	#NULL!	#NULL!
206033	Daily wage labourer	MB	Grade2	Case	Case	More than 3providers	Male	33	Ever Drunk	Never smoked	Less than 7000	Rural	Literate	Daily wage labourer	Ever Married	Less than or equal to 5 members	Hindu	Yes	Skin lesion	35	Others	Self	Yes	Yes	Yes	Yes	No	No	No	No	4	Yes	No	Donâ€™t know	No	No	No	No	More than 5 km	Less than 7	Less than 2000	Less than or equal to 2	Less than or equal to 2	Less than or equal to 2	5000	Skin lesion	#NULL!	#NULL!	#NULL!
206050	Daily wage labourer	MB	Grade2	Case	Case	less than or equal to 3 providers	Male	36	Ever Drunk	Never smoked	More than 7000	Rural	Literate	Daily wage labourer	Ever Married	Less than or equal to 5 members	Hindu	No	Skin lesion	44	Others	Others	#NULL!	#NULL!	#NULL!	#NULL!	#NULL!	#NULL!	#NULL!	#NULL!	4	No	No	Donâ€™t know	Yes	Yes	Yes	Yes	More than 5 km	Less than 7	More than2000	Less than or equal to 2	Less than or equal to 2	Less than or equal to 2	10000	Skin lesion	#NULL!	#NULL!	#NULL!
206021	Daily wage labourer	MB	Grade2	Case	Case	More than 3providers	Male	40	Never drunk	Ever smoked	Less than 7000	Rural	Literate	Daily wage labourer	Ever Married	more than 5 members	Hindu	No	Sensory	48	Self	Others	Yes	No	No	No	No	No	No	No	7	Yes	No	Donâ€™t know	No	No	No	No	Less than 5 km	More than 7	Less than 2000	More than 2	Less than or equal to 2	More than 2	5000	Sensory	#NULL!	#NULL!	#NULL!
206057	Self-employed	MB	Grade2	Case	Case	More than 3providers	Female	40	Never drunk	Never smoked	Less than 7000	Rural	Literate	Employed	Ever Married	Less than or equal to 5 members	Hindu	No	Skin lesion	17	Self	Others	Yes	No	Yes	Yes	No	No	No	No	2	Yes	Yes	Donâ€™t know	No	No	Yes	No	Less than 5 km	Less than 7	Less than 2000	Less than or equal to 2	Less than or equal to 2	More than 2	1500	Skin lesion	#NULL!	#NULL!	#NULL!
206070	Private job	MB	Grade2	Case	Case	More than 3providers	Male	34	Ever Drunk	Never smoked	Less than 7000	Rural	Literate	Employed	Never married	Less than or equal to 5 members	Hindu	No	Skin lesion	37	Self	Self	Yes	Yes	Yes	Yes	Yes	No	No	No	3	Yes	No	Donâ€™t know	No	No	No	No	Less than 5 km	Less than 7	Less than 2000	Less than or equal to 2	Less than or equal to 2	More than 2	2500	Skin lesion	#NULL!	#NULL!	#NULL!
205026	Daily wage labourer	MB	Grade2	Case	Case	less than or equal to 3 providers	Male	50	Ever Drunk	Never smoked	Less than 7000	Rural	illiterate	Daily wage labourer	Ever Married	Less than or equal to 5 members	Muslim	Yes	Sensory	57	Self	Self	Yes	No	Yes	Yes	No	No	No	No	2	Yes	No	Others, specify	No	No	No	No	More than 5 km	Less than 7	Less than 2000	Less than or equal to 2	More than 2	Less than or equal to 2	3000	Sensory	#NULL!	#NULL!	#NULL!
204074	Agriculture	MB	Grade2	Case	Case	less than or equal to 3 providers	Male	58	Never drunk	Never smoked	Less than 7000	Rural	Literate	Daily wage labourer	Ever Married	Less than or equal to 5 members	Hindu	No	Skin lesion	65	Self	Self	Yes	No	Yes	No	No	No	No	No	2	No	No	Donâ€™t know	No	No	No	No	More than 5 km	More than 7	More than2000	Less than or equal to 2	More than 2	More than 2	6000	Skin lesion	#NULL!	#NULL!	#NULL!
205006	Agriculture	MB	Grade2	Case	Case	less than or equal to 3 providers	Female	49	Never drunk	Never smoked	Less than 7000	Rural	illiterate	Daily wage labourer	Ever Married	Less than or equal to 5 members	Hindu	Yes	Skin lesion	11	Self	Self	Yes	No	Yes	No	No	No	No	No	2	No	No	Donâ€™t know	No	No	No	No	More than 5 km	Less than 7	Less than 2000	Less than or equal to 2	More than 2	Less than or equal to 2	2000	Skin lesion	#NULL!	#NULL!	#NULL!
205095	Others, specify	MB	Grade2	Case	Case	More than 3providers	Female	45	Never drunk	Never smoked	Less than 7000	Rural	illiterate	Unemployed	Ever Married	Less than or equal to 5 members	Hindu	No	Sensory	8	Self	Self	Yes	No	Yes	No	No	No	No	No	5	No	No	Donâ€™t know	No	No	No	No	More than 5 km	More than 7	Less than 2000	Less than or equal to 2	More than 2	More than 2	3000	Skin lesion	#NULL!	#NULL!	#NULL!
206071	Daily wage labourer	MB	Grade2	Case	Case	less than or equal to 3 providers	Male	40	Never drunk	Never smoked	Less than 7000	Rural	Literate	Daily wage labourer	Ever Married	more than 5 members	Others, specify	Yes	Skin lesion	50	Others	Others	Yes	Yes	No	Yes	No	No	Yes	No	6	Yes	Yes	Donâ€™t know	Yes	Yes	Yes	Yes	Less than 5 km	Less than 7	Less than 2000	Less than or equal to 2	Less than or equal to 2	Less than or equal to 2	1500	Skin lesion	#NULL!	#NULL!	#NULL!
206082	Daily wage labourer	MB	Grade2	Case	Case	More than 3providers	Female	65	Never drunk	Never smoked	Less than 7000	Rural	illiterate	Daily wage labourer	Ever Married	Less than or equal to 5 members	Others, specify	Yes	Skin lesion	9	Self	Others	Yes	Yes	Yes	Yes	Yes	No	Yes	No	5	Yes	No	Donâ€™t know	No	No	No	Yes	Less than 5 km	Less than 7	Less than 2000	More than 2	Less than or equal to 2	Less than or equal to 2	3000	Skin lesion	#NULL!	#NULL!	#NULL!
206046	Self-employed	MB	Grade2	Case	Case	less than or equal to 3 providers	Male	55	Ever Drunk	Never smoked	Less than 7000	Rural	illiterate	Employed	Ever Married	Less than or equal to 5 members	Hindu	Yes	Skin lesion	62	Self	Others	Yes	No	Yes	Yes	Yes	No	Yes	No	2	Yes	No	Donâ€™t know	No	No	No	No	Less than 5 km	Less than 7	Less than 2000	Less than or equal to 2	Less than or equal to 2	Less than or equal to 2	1500	Skin lesion	#NULL!	#NULL!	#NULL!
205061	Agriculture	MB	Grade2	Case	Case	less than or equal to 3 providers	Female	65	Never drunk	Never smoked	Less than 7000	Rural	illiterate	Daily wage labourer	Ever Married	more than 5 members	Hindu	Yes	Sensory	6	Self	Self	Yes	Yes	Yes	No	No	No	No	No	10	Yes	No	Donâ€™t know	No	No	No	No	More than 5 km	Less than 7	Less than 2000	Less than or equal to 2	Less than or equal to 2	Less than or equal to 2	4000	Skin lesion	#NULL!	#NULL!	#NULL!
204078	Private job	MB	Grade2	Case	Case	More than 3providers	Male	20	Ever Drunk	Never smoked	Less than 7000	Rural	Literate	Employed	Never married	Less than or equal to 5 members	Hindu	Yes	Skin lesion	18	Others	Others	No	No	No	No	No	No	No	No	5	Yes	No	Donâ€™t know	No	No	No	No	More than 5 km	More than 7	Less than 2000	Less than or equal to 2	More than 2	More than 2	1500	Skin lesion	#NULL!	#NULL!	#NULL!
205013	Housewife	MB	Grade2	Case	Case	less than or equal to 3 providers	Female	40	Never drunk	Never smoked	Less than 7000	Rural	illiterate	Unemployed	Ever Married	Less than or equal to 5 members	Hindu	Yes	Sensory	7	Self	Self	Yes	No	No	No	No	No	Yes	No	4	Yes	Yes	Donâ€™t know	No	No	No	No	More than 5 km	Less than 7	Less than 2000	Less than or equal to 2	Less than or equal to 2	Less than or equal to 2	7000	Sensory	#NULL!	#NULL!	#NULL!
206086	Self-employed	MB	Grade2	Case	Case	less than or equal to 3 providers	Male	27	Never drunk	Never smoked	Less than 7000	Urban	Literate	Employed	Ever Married	Less than or equal to 5 members	Muslim	No	Skin lesion	28	Self	Others	Yes	Yes	Yes	Yes	No	No	No	No	1	Yes	No	Donâ€™t know	No	No	No	Yes	Less than 5 km	Less than 7	More than2000	Less than or equal to 2	Less than or equal to 2	More than 2	4000	Skin lesion	#NULL!	#NULL!	#NULL!
204098	Others, specify	MB	Grade2	Case	Case	More than 3providers	Female	60	Never drunk	Never smoked	More than 7000	Urban	illiterate	Unemployed	Ever Married	more than 5 members	Hindu	Yes	Sensory	10	Self	Self	No	No	Yes	No	No	No	No	No	6	No	No	Donâ€™t know	No	No	No	No	More than 5 km	More than 7	Less than 2000	Less than or equal to 2	More than 2	More than 2	8000	Skin lesion	#NULL!	#NULL!	#NULL!
204015	Private job	MB	Grade2	Case	Case	less than or equal to 3 providers	Male	24	Ever Drunk	Never smoked	Less than 7000	Urban	Literate	Employed	Never married	Less than or equal to 5 members	Hindu	Yes	Skin lesion	24	Self	Self	Yes	Yes	Yes	No	No	No	No	No	5	No	No	Donâ€™t know	No	No	No	No	Less than 5 km	More than 7	Less than 2000	Less than or equal to 2	Less than or equal to 2	More than 2	2000	Skin lesion	#NULL!	#NULL!	#NULL!
206012	Unemployed	MB	Grade2	Case	Case	More than 3providers	Male	29	Ever Drunk	Ever smoked	More than 7000	Urban	illiterate	Unemployed	Ever Married	more than 5 members	Muslim	No	Skin lesion	29	Self	Others	Yes	Yes	Yes	Yes	No	No	No	No	10	Yes	Yes	Donâ€™t know	Yes	No	Yes	No	Less than 5 km	More than 7	Less than 2000	Less than or equal to 2	Less than or equal to 2	More than 2	12000	Skin lesion	#NULL!	#NULL!	#NULL!
204034	Private job	MB	Grade2	Case	Case	More than 3providers	Male	30	Ever Drunk	Never smoked	Less than 7000	Urban	Literate	Employed	Ever Married	more than 5 members	Hindu	Yes	Skin lesion	30	Self	Others	Yes	No	No	No	No	No	No	No	11	No	No	Donâ€™t know	No	No	No	No	More than 5 km	More than 7	Less than 2000	Less than or equal to 2	More than 2	More than 2	6000	Sensory	#NULL!	#NULL!	#NULL!
205092	Daily wage labourer	MB	Grade2	Case	Case	More than 3providers	Male	36	Ever Drunk	Never smoked	More than 7000	Urban	Literate	Daily wage labourer	Never married	Less than or equal to 5 members	Hindu	No	Sensory	43	Self	Others	Yes	No	No	No	No	No	No	No	1	No	No	Donâ€™t know	No	No	No	No	Less than 5 km	More than 7	More than2000	Less than or equal to 2	Less than or equal to 2	More than 2	12000	Sensory	#NULL!	#NULL!	#NULL!
204009	Daily wage labourer	MB	Grade2	Case	Case	More than 3providers	Male	45	Never drunk	Never smoked	Less than 7000	Urban	Literate	Daily wage labourer	Ever Married	more than 5 members	Muslim	No	Sensory	51	Self	Self	Yes	No	No	No	No	No	No	No	10	No	No	Donâ€™t know	No	No	No	No	Less than 5 km	More than 7	Less than 2000	Less than or equal to 2	More than 2	More than 2	6000	Sensory	#NULL!	#NULL!	#NULL!
204013	Others, specify	MB	Grade2	Case	Case	less than or equal to 3 providers	Male	35	Never drunk	Ever smoked	More than 7000	Urban	Literate	Unemployed	Ever Married	Less than or equal to 5 members	Muslim	No	Skin lesion	38	Self	Self	No	No	Yes	No	No	No	No	No	3	No	No	Donâ€™t know	Yes	Yes	Yes	No	Less than 5 km	More than 7	More than2000	Less than or equal to 2	Less than or equal to 2	More than 2	10000	Sensory	#NULL!	#NULL!	#NULL!
204084	Private job	MB	Grade2	Case	Case	less than or equal to 3 providers	Male	59	Ever Drunk	Never smoked	More than 7000	Urban	Literate	Employed	Ever Married	Less than or equal to 5 members	Hindu	No	Skin lesion	66	Others	Self	Yes	No	Yes	No	No	No	No	No	3	No	No	Sharing others used items	No	No	No	No	Less than 5 km	More than 7	More than2000	Less than or equal to 2	More than 2	More than 2	8000	Skin lesion	#NULL!	#NULL!	#NULL!
205021	Government Job	MB	Grade2	Case	Case	less than or equal to 3 providers	Male	53	Never drunk	Never smoked	More than 7000	Urban	Literate	Employed	Never married	Less than or equal to 5 members	Hindu	No	Sensory	60	Self	Self	Yes	No	Yes	Yes	No	No	Yes	Yes	4	Yes	No	Others, specify	Yes	No	No	No	Less than 5 km	Less than 7	More than2000	Less than or equal to 2	Less than or equal to 2	Less than or equal to 2	15000	Skin lesion	#NULL!	#NULL!	#NULL!
205047	Government Job	MB	Grade2	Case	Case	More than 3providers	Male	50	Never drunk	Never smoked	More than 7000	Urban	Literate	Employed	Ever Married	Less than or equal to 5 members	Hindu	No	Skin lesion	58	Others	Self	Yes	Yes	Yes	Yes	No	No	No	No	4	Yes	No	Donâ€™t know	Yes	Yes	Yes	No	Less than 5 km	Less than 7	More than2000	Less than or equal to 2	Less than or equal to 2	Less than or equal to 2	30000	Skin lesion	#NULL!	#NULL!	#NULL!
205055	Private job	MB	Grade2	Case	Case	less than or equal to 3 providers	Male	23	Never drunk	Never smoked	More than 7000	Urban	Literate	Employed	Ever Married	more than 5 members	Hindu	No	Skin lesion	22	Self	Self	Yes	Yes	No	Yes	No	No	No	No	7	Yes	No	Donâ€™t know	No	No	No	No	Less than 5 km	Less than 7	Less than 2000	Less than or equal to 2	Less than or equal to 2	Less than or equal to 2	9000	Skin lesion	#NULL!	#NULL!	#NULL!
206004	Agriculture	MB	Grade2	Case	Case	More than 3providers	Male	60	Ever Drunk	Ever smoked	More than 7000	Urban	illiterate	Daily wage labourer	Ever Married	more than 5 members	Hindu	Yes	Sensory	68	Self	Others	Yes	No	No	Yes	No	No	No	No	6	Yes	No	Donâ€™t know	No	No	No	No	Less than 5 km	More than 7	More than2000	Less than or equal to 2	Less than or equal to 2	More than 2	35000	Sensory	#NULL!	#NULL!	#NULL!
204099	Housewife	MB	Grade2	Case	Case	less than or equal to 3 providers	Female	23	Never drunk	Never smoked	More than 7000	Urban	illiterate	Unemployed	Ever Married	Less than or equal to 5 members	Hindu	No	Skin lesion	4	Self	Self	No	Yes	No	No	No	No	Yes	Yes	2	Yes	No	Donâ€™t know	No	No	No	No	More than 5 km	Less than 7	More than2000	Less than or equal to 2	Less than or equal to 2	Less than or equal to 2	8000	Skin lesion	#NULL!	#NULL!	#NULL!
206001	Agriculture	MB	Grade2	Case	Case	More than 3providers	Male	35	Ever Drunk	Never smoked	More than 7000	Urban	Literate	Daily wage labourer	Ever Married	Less than or equal to 5 members	Hindu	No	Skin lesion	42	Others	Others	No	No	Yes	Yes	Yes	Yes	Yes	Yes	5	Yes	No	Donâ€™t know	Yes	Yes	Yes	No	More than 5 km	Less than 7	More than2000	Less than or equal to 2	Less than or equal to 2	More than 2	25000	Muscle	#NULL!	#NULL!	#NULL!
204042	Self-employed	MB	Grade2	Case	Case	More than 3providers	Male	35	Never drunk	Ever smoked	More than 7000	Urban	Literate	Employed	Ever Married	Less than or equal to 5 members	Muslim	No	Skin lesion	39	Self	Others	Yes	No	No	No	No	No	No	No	4	No	No	Donâ€™t know	No	No	No	Yes	Less than 5 km	More than 7	More than2000	Less than or equal to 2	More than 2	More than 2	25000	Sensory	#NULL!	#NULL!	#NULL!
204077	Private job	MB	Grade2	Case	Case	less than or equal to 3 providers	Male	30	Ever Drunk	Never smoked	More than 7000	Urban	Literate	Employed	Never married	Less than or equal to 5 members	Hindu	No	Skin lesion	31	Self	Self	No	No	Yes	No	No	No	Yes	No	3	No	No	Donâ€™t know	No	No	No	No	Less than 5 km	More than 7	More than2000	Less than or equal to 2	More than 2	Less than or equal to 2	9000	Skin lesion	#NULL!	#NULL!	#NULL!
205002	Daily wage labourer	MB	Grade2	Case	Case	less than or equal to 3 providers	Male	60	Never drunk	Ever smoked	Less than 7000	Urban	illiterate	Daily wage labourer	Ever Married	more than 5 members	Hindu	Yes	Sensory	67	Self	Self	Yes	No	No	No	No	No	Yes	No	7	Yes	No	Others, specify	No	No	No	No	Less than 5 km	Less than 7	Less than 2000	Less than or equal to 2	More than 2	Less than or equal to 2	3000	Sensory	#NULL!	#NULL!	#NULL!
205097	Others, specify	MB	Grade2	Case	Case	less than or equal to 3 providers	Female	30	Never drunk	Never smoked	Less than 7000	Urban	illiterate	Unemployed	Ever Married	Less than or equal to 5 members	Hindu	Yes	Sensory	16	Others	Self	Yes	Yes	Yes	No	No	No	No	No	1	No	No	Donâ€™t know	No	No	No	No	Less than 5 km	More than 7	More than2000	Less than or equal to 2	Less than or equal to 2	More than 2	4000	Skin lesion	#NULL!	#NULL!	#NULL!
204050	Private job	MB	Grade2	Case	Case	less than or equal to 3 providers	Female	29	Never drunk	Never smoked	Less than 7000	Urban	Literate	Employed	Ever Married	Less than or equal to 5 members	Hindu	Yes	Skin lesion	13	Self	Self	Yes	No	No	No	No	No	No	No	5	No	No	Donâ€™t know	No	No	No	No	More than 5 km	More than 7	Less than 2000	Less than or equal to 2	More than 2	More than 2	5500	Skin lesion	#NULL!	#NULL!	#NULL!
204066	Daily wage labourer	MB	Grade2	Case	Case	less than or equal to 3 providers	Male	32	Ever Drunk	Never smoked	More than 7000	Urban	Literate	Daily wage labourer	Ever Married	more than 5 members	Hindu	Yes	Skin lesion	34	Self	Self	Yes	No	No	No	No	No	No	No	6	No	No	Donâ€™t know	No	No	No	Yes	More than 5 km	More than 7	More than2000	Less than or equal to 2	Less than or equal to 2	More than 2	21000	Skin lesion	#NULL!	#NULL!	#NULL!
205101	Others, specify	MB	Grade2	Case	Case	less than or equal to 3 providers	Male	40	Ever Drunk	Never smoked	More than 7000	Urban	Literate	Unemployed	Ever Married	Less than or equal to 5 members	Hindu	No	Sensory	47	Self	Self	Yes	No	No	No	No	No	Yes	No	3	No	No	Germs	No	No	Yes	No	More than 5 km	More than 7	More than2000	Less than or equal to 2	Less than or equal to 2	More than 2	8000	Sensory	#NULL!	#NULL!	#NULL!
205057	Self-employed	MB	Grade2	Case	Case	less than or equal to 3 providers	Male	35	Never drunk	Never smoked	Less than 7000	Urban	Literate	Employed	Ever Married	Less than or equal to 5 members	Hindu	No	Skin lesion	41	Self	Self	Yes	No	No	Yes	No	No	Yes	No	4	No	No	Donâ€™t know	No	No	No	No	Less than 5 km	Less than 7	Less than 2000	Less than or equal to 2	Less than or equal to 2	Less than or equal to 2	6000	Skin lesion	#NULL!	#NULL!	#NULL!
204005	Others, specify	MB	Grade2	Case	Case	More than 3providers	Male	36	Never drunk	Ever smoked	Less than 7000	Urban	Literate	Unemployed	Ever Married	more than 5 members	Hindu	No	Skin lesion	55	Self	Self	No	No	No	No	No	No	Yes	No	6	No	No	Donâ€™t know	No	No	No	No	Less than 5 km	More than 7	Less than 2000	Less than or equal to 2	More than 2	More than 2	5000	Skin lesion	#NULL!	#NULL!	#NULL!
205048	Private job	MB	Grade2	Case	Case	less than or equal to 3 providers	Male	35	Never drunk	Never smoked	Less than 7000	Urban	Literate	Employed	Ever Married	Less than or equal to 5 members	Hindu	No	Sensory	40	Self	Self	Yes	No	No	Yes	No	No	No	No	3	Yes	No	Donâ€™t know	No	No	No	No	Less than 5 km	Less than 7	More than2000	Less than or equal to 2	Less than or equal to 2	Less than or equal to 2	7000	Skin lesion	#NULL!	#NULL!	#NULL!
205069	Daily wage labourer	MB	Grade2	Case	Case	less than or equal to 3 providers	Male	50	Never drunk	Never smoked	More than 7000	Urban	Literate	Daily wage labourer	Ever Married	Less than or equal to 5 members	Muslim	No	Sensory	59	Self	Self	No	No	Yes	No	No	No	No	No	3	No	No	Donâ€™t know	No	No	No	No	Less than 5 km	More than 7	More than2000	More than 2	Less than or equal to 2	Less than or equal to 2	19000	Skin lesion	#NULL!	#NULL!	#NULL!
206003	Agriculture	MB	Grade2	Case	Case	less than or equal to 3 providers	Male	22	Ever Drunk	Ever smoked	Less than 7000	Urban	Literate	Daily wage labourer	Never married	Less than or equal to 5 members	Others, specify	Yes	Skin lesion	20	Others	Others	Yes	Yes	Yes	Yes	Yes	No	No	No	2	Yes	No	Donâ€™t know	No	No	No	No	Less than 5 km	Less than 7	More than2000	Less than or equal to 2	Less than or equal to 2	Less than or equal to 2	5000	Skin lesion	#NULL!	#NULL!	#NULL!
206101	Private job	MB	Grade2	Case	Case	less than or equal to 3 providers	Male	53	Ever Drunk	Never smoked	More than 7000	Urban	Literate	Employed	Ever Married	Less than or equal to 5 members	Hindu	No	Skin lesion	61	Self	Others	Yes	Yes	Yes	Yes	No	No	No	No	4	Yes	Yes	Germs	Yes	Yes	Yes	Yes	Less than 5 km	Less than 7	Less than 2000	Less than or equal to 2	More than 2	Less than or equal to 2	8000	Skin lesion	#NULL!	#NULL!	#NULL!
206096	Daily wage labourer	MB	Grade2	Case	Case	less than or equal to 3 providers	Male	65	Never drunk	Never smoked	Less than 7000	Urban	Literate	Daily wage labourer	Ever Married	more than 5 members	Hindu	No	Sensory	70	Self	Self	Yes	No	Yes	No	No	No	No	No	6	Yes	No	Donâ€™t know	No	No	No	No	Less than 5 km	Less than 7	Less than 2000	Less than or equal to 2	Less than or equal to 2	Less than or equal to 2	4000	Skin lesion	#NULL!	#NULL!	#NULL!
204070	Housewife	MB	Grade2	Case	Case	More than 3providers	Female	38	Never drunk	Never smoked	More than 7000	Urban	Literate	Unemployed	Ever Married	Less than or equal to 5 members	Hindu	No	Skin lesion	15	Self	Self	No	No	No	No	No	No	No	No	3	No	No	Donâ€™t know	Yes	No	Yes	No	More than 5 km	More than 7	More than2000	Less than or equal to 2	Less than or equal to 2	More than 2	60000	Skin lesion	#NULL!	#NULL!	#NULL!
204073	Unemployed	MB	Grade2	Case	Case	less than or equal to 3 providers	Male	43	Ever Drunk	Ever smoked	More than 7000	Urban	Literate	Unemployed	Ever Married	Less than or equal to 5 members	Muslim	No	Skin lesion	52	Others	Self	No	No	Yes	No	No	No	No	No	5	Yes	Yes	Others, specify	Yes	Yes	Yes	Yes	Less than 5 km	More than 7	More than2000	Less than or equal to 2	Less than or equal to 2	More than 2	15000	Skin lesion	#NULL!	#NULL!	#NULL!
204094	Unemployed	MB	Grade2	Case	Case	less than or equal to 3 providers	Male	61	Ever Drunk	Never smoked	More than 7000	Urban	illiterate	Unemployed	Ever Married	more than 5 members	Hindu	Yes	Skin lesion	69	Self	Self	No	No	No	No	No	No	Yes	No	6	No	No	Donâ€™t know	No	No	No	No	More than 5 km	More than 7	Less than 2000	More than 2	Less than or equal to 2	More than 2	8000	Skin lesion	#NULL!	#NULL!	#NULL!
205071	Private job	MB	Grade2	Case	Case	less than or equal to 3 providers	Male	45	Ever Drunk	Never smoked	Less than 7000	Urban	Literate	Employed	Ever Married	Less than or equal to 5 members	Hindu	Yes	Sensory	54	Self	Self	Yes	No	No	No	No	No	Yes	No	4	No	No	Donâ€™t know	No	No	No	No	More than 5 km	More than 7	Less than 2000	Less than or equal to 2	More than 2	Less than or equal to 2	3000	Skin lesion	#NULL!	#NULL!	#NULL!
205100	Private job	MB	Grade2	Case	Case	less than or equal to 3 providers	Male	38	Ever Drunk	Never smoked	Less than 7000	Urban	Literate	Employed	Ever Married	Less than or equal to 5 members	Hindu	Yes	Skin lesion	46	Self	Others	Yes	No	Yes	No	No	No	No	No	2	No	No	Donâ€™t know	No	No	No	No	More than 5 km	Less than 7	More than2000	Less than or equal to 2	More than 2	Less than or equal to 2	5000	Skin lesion	#NULL!	#NULL!	#NULL!
206036	Daily wage labourer	MB	Grade2	Case	Case	less than or equal to 3 providers	Male	56	Ever Drunk	Never smoked	Less than 7000	Urban	Literate	Daily wage labourer	Never married	Less than or equal to 5 members	Others, specify	Yes	Sensory	64	Self	Others	Yes	No	No	Yes	No	No	No	No	3	Yes	No	Donâ€™t know	No	Yes	Yes	Yes	Less than 5 km	Less than 7	Less than 2000	Less than or equal to 2	Less than or equal to 2	Less than or equal to 2	1500	Skin lesion	#NULL!	#NULL!	#NULL!
206091	Daily wage labourer	MB	Grade2	Case	Case	less than or equal to 3 providers	Male	31	Ever Drunk	Never smoked	Less than 7000	Urban	Literate	Daily wage labourer	Never married	Less than or equal to 5 members	Hindu	No	Sensory	33	Self	Others	Yes	No	No	Yes	No	Yes	Yes	Yes	3	Yes	No	Donâ€™t know	No	No	No	No	Less than 5 km	Less than 7	Less than 2000	Less than or equal to 2	More than 2	Less than or equal to 2	6000	Sensory	#NULL!	#NULL!	#NULL!
204045	Others, specify	MB	Grade2	Case	Case	less than or equal to 3 providers	Female	18	Never drunk	Never smoked	Less than 7000	Urban	illiterate	Unemployed	Never married	Less than or equal to 5 members	Hindu	Yes	Skin lesion	1	Self	Self	Yes	Yes	Yes	No	Yes	No	Yes	No	5	No	No	Donâ€™t know	No	No	No	No	More than 5 km	More than 7	Less than 2000	Less than or equal to 2	Less than or equal to 2	More than 2	6000	Skin lesion	#NULL!	#NULL!	#NULL!
206028	Self-employed	MB	Grade2	Case	Case	less than or equal to 3 providers	Male	37	Ever Drunk	Ever smoked	Less than 7000	Urban	Literate	Employed	Ever Married	Less than or equal to 5 members	Hindu	No	Skin lesion	45	Self	Others	Yes	Yes	Yes	Yes	No	Yes	Yes	No	4	Yes	No	Donâ€™t know	No	No	No	No	Less than 5 km	Less than 7	Less than 2000	Less than or equal to 2	Less than or equal to 2	Less than or equal to 2	6000	Skin lesion	#NULL!	#NULL!	#NULL!
206029	Daily wage labourer	MB	Grade2	Case	Case	less than or equal to 3 providers	Male	40	Never drunk	Never smoked	Less than 7000	Urban	illiterate	Daily wage labourer	Ever Married	more than 5 members	Hindu	Yes	Skin lesion	49	Self	Self	Yes	No	No	Yes	No	Yes	Yes	No	6	Yes	No	Donâ€™t know	No	No	No	No	Less than 5 km	Less than 7	Less than 2000	Less than or equal to 2	Less than or equal to 2	Less than or equal to 2	5000	Sensory	#NULL!	#NULL!	#NULL!
204064	Daily wage labourer	MB	Grade2	Case	Case	less than or equal to 3 providers	Male	25	Ever Drunk	Ever smoked	Less than 7000	Urban	illiterate	Daily wage labourer	Never married	Less than or equal to 5 members	Hindu	Yes	Skin lesion	25	Self	Self	No	No	No	No	No	No	Yes	No	1	No	No	Donâ€™t know	No	No	No	Yes	Less than 5 km	More than 7	Less than 2000	Less than or equal to 2	Less than or equal to 2	More than 2	1500	Skin lesion	#NULL!	#NULL!	#NULL!
204080	Private job	MB	Grade2	Case	Case	less than or equal to 3 providers	Male	20	Ever Drunk	Ever smoked	Less than 7000	Urban	Literate	Employed	Never married	Less than or equal to 5 members	Hindu	Yes	Sensory	19	Self	Self	Yes	No	No	No	No	No	Yes	No	4	No	No	Donâ€™t know	No	No	No	Yes	Less than 5 km	Less than 7	Less than 2000	Less than or equal to 2	Less than or equal to 2	Less than or equal to 2	7000	Sensory	#NULL!	#NULL!	#NULL!
204041	Daily wage labourer	MB	Grade2	Case	Case	less than or equal to 3 providers	Male	35	Ever Drunk	Never smoked	Less than 7000	Urban	Literate	Daily wage labourer	Ever Married	more than 5 members	Hindu	No	Sensory	56	Self	Self	No	No	Yes	No	No	No	No	No	8	No	No	Donâ€™t know	No	No	No	No	Less than 5 km	Less than 7	Less than 2000	Less than or equal to 2	Less than or equal to 2	More than 2	5000	Sensory	#NULL!	#NULL!	#NULL!
205081	Private job	MB	Grade2	Case	Case	less than or equal to 3 providers	Male	25	Ever Drunk	Never smoked	Less than 7000	Urban	illiterate	Employed	Ever Married	Less than or equal to 5 members	Hindu	Yes	Skin lesion	53	Self	Others	Yes	Yes	Yes	No	No	No	No	No	4	No	No	Donâ€™t know	No	No	No	No	Less than 5 km	More than 7	Less than 2000	Less than or equal to 2	More than 2	Less than or equal to 2	7000	Skin lesion	#NULL!	#NULL!	#NULL!
206032	Agriculture	PB	Grade0	Control	Control	less than or equal to 3 providers	Male	40	Never drunk	Never smoked	More than 7000	Rural	Literate	Daily wage labourer	Ever Married	more than 5 members	Hindu	No	Skin lesion	48	Self	Others	Yes	Yes	Yes	No	Yes	No	No	No	10	Yes	No	Donâ€™t know	Yes	No	Yes	No	More than 5 km	Less than 7	Less than 2000	Less than or equal to 2	Less than or equal to 2	More than 2	12000	Skin lesion	#NULL!	#NULL!	#NULL!
206023	Daily wage labourer	PB	Grade0	Control	Control	More than 3providers	Male	33	Ever Drunk	Ever smoked	Less than 7000	Rural	Literate	Daily wage labourer	Ever Married	more than 5 members	Hindu	Yes	Skin lesion	37	Others	Others	Yes	Yes	Yes	Yes	No	No	Yes	No	11	Yes	No	Donâ€™t know	No	No	No	No	More than 5 km	Less than 7	Less than 2000	Less than or equal to 2	More than 2	Less than or equal to 2	4000	Skin lesion	#NULL!	#NULL!	#NULL!
206081	Daily wage labourer	PB	Grade0	Control	Control	less than or equal to 3 providers	Male	35	Ever Drunk	Never smoked	Less than 7000	Rural	Literate	Daily wage labourer	Ever Married	more than 5 members	Hindu	No	Skin lesion	44	Self	Others	Yes	Yes	Yes	Yes	No	No	No	No	10	Yes	No	Donâ€™t know	No	No	No	No	Less than 5 km	Less than 7	Less than 2000	Less than or equal to 2	Less than or equal to 2	Less than or equal to 2	2000	Skin lesion	#NULL!	#NULL!	#NULL!
206068	Daily wage labourer	MB	Grade0	Control	Control	less than or equal to 3 providers	Female	26	Never drunk	Never smoked	Less than 7000	Rural	illiterate	Daily wage labourer	Ever Married	Less than or equal to 5 members	Others, specify	Yes	Skin lesion	13	Self	Others	Yes	No	Yes	Yes	Yes	No	No	No	2	Yes	No	Donâ€™t know	No	No	No	No	Less than 5 km	Less than 7	Less than 2000	Less than or equal to 2	Less than or equal to 2	Less than or equal to 2	3000	Skin lesion	#NULL!	#NULL!	#NULL!
206064	Agriculture	PB	Grade0	Control	Control	less than or equal to 3 providers	Male	30	Never drunk	Never smoked	Less than 7000	Rural	Literate	Daily wage labourer	Ever Married	Less than or equal to 5 members	Others, specify	Yes	Skin lesion	28	Self	Others	Yes	No	No	No	Yes	No	No	No	4	Yes	No	Donâ€™t know	Yes	Yes	Yes	No	Less than 5 km	Less than 7	Less than 2000	Less than or equal to 2	More than 2	Less than or equal to 2	5000	Skin lesion	#NULL!	#NULL!	#NULL!
204032	Agriculture	MB	Grade0	Control	Control	More than 3providers	Male	22	Never drunk	Never smoked	More than 7000	Rural	Literate	Daily wage labourer	Ever Married	more than 5 members	Hindu	No	Skin lesion	24	Self	Others	#NULL!	#NULL!	#NULL!	#NULL!	#NULL!	#NULL!	#NULL!	#NULL!	6	No	No	Donâ€™t know	No	No	No	No	Less than 5 km	More than 7	More than2000	Less than or equal to 2	Less than or equal to 2	More than 2	15000	Skin lesion	#NULL!	#NULL!	#NULL!
205016	Housewife	PB	Grade0	Control	Control	less than or equal to 3 providers	Female	25	Never drunk	Never smoked	More than 7000	Rural	illiterate	Unemployed	Ever Married	more than 5 members	Hindu	Yes	Skin lesion	12	Self	Self	#NULL!	#NULL!	#NULL!	#NULL!	#NULL!	#NULL!	#NULL!	#NULL!	6	Yes	No	Donâ€™t know	No	No	No	No	More than 5 km	More than 7	Less than 2000	Less than or equal to 2	More than 2	More than 2	9000	Skin lesion	#NULL!	#NULL!	#NULL!
206067	Agriculture	MB	Grade0	Control	Control	less than or equal to 3 providers	Male	64	Ever Drunk	Ever smoked	Less than 7000	Rural	Literate	Daily wage labourer	Ever Married	Less than or equal to 5 members	Hindu	No	Skin lesion	70	Self	Others	#NULL!	#NULL!	#NULL!	#NULL!	#NULL!	#NULL!	#NULL!	#NULL!	3	Yes	No	Donâ€™t know	Yes	Yes	Yes	No	Less than 5 km	Less than 7	Less than 2000	Less than or equal to 2	Less than or equal to 2	Less than or equal to 2	4000	Skin lesion	#NULL!	#NULL!	#NULL!
206100	Daily wage labourer	MB	Grade0	Control	Control	less than or equal to 3 providers	Male	55	Ever Drunk	Never smoked	Less than 7000	Rural	Literate	Daily wage labourer	Ever Married	more than 5 members	Hindu	Yes	Skin lesion	64	Self	Others	#NULL!	#NULL!	#NULL!	#NULL!	#NULL!	#NULL!	#NULL!	#NULL!	7	Yes	No	Donâ€™t know	No	No	No	No	More than 5 km	Less than 7	Less than 2000	Less than or equal to 2	Less than or equal to 2	Less than or equal to 2	4000	Skin lesion	#NULL!	#NULL!	#NULL!
206073	Self-employed	MB	Grade0	Control	Control	less than or equal to 3 providers	Male	24	Never drunk	Never smoked	More than 7000	Rural	Literate	Employed	Never married	more than 5 members	Hindu	Yes	Skin lesion	23	Others	Others	#NULL!	#NULL!	#NULL!	#NULL!	#NULL!	#NULL!	#NULL!	#NULL!	11	Yes	No	Donâ€™t know	Yes	Yes	Yes	No	Less than 5 km	Less than 7	Less than 2000	Less than or equal to 2	Less than or equal to 2	Less than or equal to 2	10000	Skin lesion	#NULL!	#NULL!	#NULL!
205063	Others, specify	PB	Grade0	Control	Control	less than or equal to 3 providers	Female	22	Never drunk	Never smoked	More than 7000	Rural	Literate	Unemployed	Never married	Less than or equal to 5 members	Hindu	No	Skin lesion	3	Others	Others	#NULL!	#NULL!	#NULL!	#NULL!	#NULL!	#NULL!	#NULL!	#NULL!	5	Yes	No	Donâ€™t know	Yes	Yes	Yes	No	More than 5 km	Less than 7	Less than 2000	Less than or equal to 2	Less than or equal to 2	More than 2	10000	Skin lesion	#NULL!	#NULL!	#NULL!
204079	Student	MB	Grade0	Control	Control	less than or equal to 3 providers	Male	24	Never drunk	Never smoked	More than 7000	Rural	Literate	Unemployed	Never married	more than 5 members	Hindu	Yes	Skin lesion	25	Self	Self	No	No	Yes	No	No	No	No	No	6	No	No	Donâ€™t know	No	No	No	No	Less than 5 km	Less than 7	Less than 2000	Less than or equal to 2	Less than or equal to 2	Less than or equal to 2	10000	Skin lesion	#NULL!	#NULL!	#NULL!
205045	Daily wage labourer	PB	Grade0	Control	Control	less than or equal to 3 providers	Male	45	Never drunk	Never smoked	More than 7000	Rural	Literate	Daily wage labourer	Ever Married	Less than or equal to 5 members	Hindu	No	Skin lesion	59	Others	Others	No	Yes	Yes	Yes	No	No	No	No	4	Yes	No	Donâ€™t know	No	No	No	No	Less than 5 km	Less than 7	More than2000	Less than or equal to 2	Less than or equal to 2	More than 2	10000	Skin lesion	#NULL!	#NULL!	#NULL!
206045	Student	PB	Grade0	Control	Control	less than or equal to 3 providers	Male	18	Never drunk	Never smoked	More than 7000	Rural	Literate	Unemployed	Never married	more than 5 members	Hindu	Yes	Skin lesion	20	Others	Others	Yes	No	No	Yes	No	No	No	No	14	Yes	No	Donâ€™t know	No	No	No	No	Less than 5 km	Less than 7	Less than 2000	Less than or equal to 2	Less than or equal to 2	Less than or equal to 2	8000	Skin lesion	#NULL!	#NULL!	#NULL!
206053	Daily wage labourer	MB	Grade0	Control	Control	less than or equal to 3 providers	Female	60	Never drunk	Never smoked	More than 7000	Rural	illiterate	Daily wage labourer	Ever Married	more than 5 members	Hindu	Yes	Skin lesion	5	Self	Others	Yes	No	Yes	Yes	No	No	No	No	6	Yes	Yes	Donâ€™t know	No	No	No	No	Less than 5 km	Less than 7	Less than 2000	Less than or equal to 2	Less than or equal to 2	Less than or equal to 2	10000	Skin lesion	#NULL!	#NULL!	#NULL!
206094	Unemployed	MB	Grade0	Control	Control	less than or equal to 3 providers	Male	40	Ever Drunk	Never smoked	Less than 7000	Rural	Literate	Unemployed	Ever Married	more than 5 members	Others, specify	Yes	Skin lesion	49	Self	Others	Yes	No	No	Yes	No	No	No	No	6	Yes	No	Donâ€™t know	No	No	No	No	More than 5 km	Less than 7	Less than 2000	Less than or equal to 2	Less than or equal to 2	Less than or equal to 2	2500	Skin lesion	#NULL!	#NULL!	#NULL!
206022	Self-employed	MB	Grade0	Control	Control	less than or equal to 3 providers	Male	45	Never drunk	Never smoked	More than 7000	Rural	Literate	Employed	Ever Married	Less than or equal to 5 members	Hindu	No	Skin lesion	50	Others	Self	No	Yes	Yes	No	No	No	No	Yes	4	Yes	Yes	Donâ€™t know	Yes	Yes	Yes	Yes	Less than 5 km	Less than 7	More than2000	Less than or equal to 2	More than 2	Less than or equal to 2	10000	Skin lesion	#NULL!	#NULL!	#NULL!
206063	Agriculture	MB	Grade0	Control	Control	less than or equal to 3 providers	Male	29	Never drunk	Never smoked	More than 7000	Rural	Literate	Daily wage labourer	Ever Married	more than 5 members	Hindu	No	Skin lesion	27	Others	Others	Yes	Yes	No	Yes	No	No	Yes	Yes	10	Yes	Yes	Donâ€™t know	No	No	No	No	More than 5 km	Less than 7	Less than 2000	Less than or equal to 2	Less than or equal to 2	More than 2	10000	Skin lesion	#NULL!	#NULL!	#NULL!
205024	Agriculture	MB	Grade0	Control	Control	less than or equal to 3 providers	Male	55	Ever Drunk	Never smoked	Less than 7000	Rural	illiterate	Daily wage labourer	Ever Married	more than 5 members	Hindu	Yes	Skin lesion	61	Self	Self	Yes	No	Yes	No	No	No	No	No	6	Yes	No	Donâ€™t know	No	No	No	No	More than 5 km	Less than 7	Less than 2000	Less than or equal to 2	Less than or equal to 2	Less than or equal to 2	3000	Skin lesion	#NULL!	#NULL!	#NULL!
205036	Private job	MB	Grade0	Control	Control	less than or equal to 3 providers	Male	26	Never drunk	Never smoked	More than 7000	Rural	Literate	Employed	Never married	more than 5 members	Hindu	No	Skin lesion	32	Self	Others	Yes	No	Yes	Yes	Yes	No	No	No	7	Yes	No	Donâ€™t know	No	No	No	No	Less than 5 km	Less than 7	Less than 2000	Less than or equal to 2	Less than or equal to 2	Less than or equal to 2	11000	Skin lesion	#NULL!	#NULL!	#NULL!
206052	Daily wage labourer	MB	Grade0	Control	Control	less than or equal to 3 providers	Female	55	Never drunk	Never smoked	Less than 7000	Rural	illiterate	Daily wage labourer	Ever Married	Less than or equal to 5 members	Others, specify	Yes	Skin lesion	5	Self	Others	Yes	Yes	Yes	Yes	Yes	No	Yes	Yes	2	Yes	No	Donâ€™t know	No	No	No	No	Less than 5 km	Less than 7	Less than 2000	Less than or equal to 2	Less than or equal to 2	Less than or equal to 2	2500	Skin lesion	#NULL!	#NULL!	#NULL!
206065	Daily wage labourer	PB	Grade0	Control	Control	less than or equal to 3 providers	Male	38	Ever Drunk	Ever smoked	Less than 7000	Rural	illiterate	Daily wage labourer	Ever Married	Less than or equal to 5 members	Hindu	Yes	Skin lesion	48	Self	Self	Yes	Yes	Yes	Yes	No	No	No	Yes	3	Yes	No	Donâ€™t know	No	No	No	No	More than 5 km	Less than 7	Less than 2000	Less than or equal to 2	More than 2	Less than or equal to 2	3000	Skin lesion	#NULL!	#NULL!	#NULL!
205005	Agriculture	MB	Grade0	Control	Control	less than or equal to 3 providers	Female	60	Never drunk	Never smoked	Less than 7000	Rural	illiterate	Daily wage labourer	Ever Married	Less than or equal to 5 members	Hindu	Yes	Skin lesion	10	Self	Self	Yes	Yes	Yes	No	No	No	No	No	1	Yes	No	Donâ€™t know	No	No	No	No	More than 5 km	Less than 7	Less than 2000	Less than or equal to 2	Less than or equal to 2	Less than or equal to 2	1000	Skin lesion	#NULL!	#NULL!	#NULL!
205028	Agriculture	PB	Grade0	Control	Control	less than or equal to 3 providers	Male	55	Never drunk	Never smoked	Less than 7000	Rural	illiterate	Daily wage labourer	Ever Married	more than 5 members	Hindu	Yes	Skin lesion	60	Self	Self	Yes	No	Yes	Yes	Yes	No	No	No	9	Yes	No	Donâ€™t know	No	No	No	No	Less than 5 km	Less than 7	Less than 2000	Less than or equal to 2	Less than or equal to 2	Less than or equal to 2	3000	Skin lesion	#NULL!	#NULL!	#NULL!
205029	Agriculture	PB	Grade0	Control	Control	less than or equal to 3 providers	Male	55	Never drunk	Never smoked	Less than 7000	Rural	illiterate	Daily wage labourer	Ever Married	more than 5 members	Hindu	Yes	Skin lesion	61	Self	Others	Yes	No	Yes	Yes	No	No	Yes	Yes	6	Yes	No	Donâ€™t know	No	No	No	No	Less than 5 km	Less than 7	Less than 2000	Less than or equal to 2	Less than or equal to 2	Less than or equal to 2	1000	Skin lesion	#NULL!	#NULL!	#NULL!
205064	Daily wage labourer	PB	Grade0	Control	Control	less than or equal to 3 providers	Female	32	Never drunk	Never smoked	Less than 7000	Rural	illiterate	Daily wage labourer	Ever Married	Less than or equal to 5 members	Hindu	Yes	Skin lesion	16	Others	Self	Yes	Yes	Yes	No	No	No	No	No	4	Yes	No	Donâ€™t know	No	No	No	No	More than 5 km	Less than 7	Less than 2000	Less than or equal to 2	More than 2	Less than or equal to 2	2000	Skin lesion	#NULL!	#NULL!	#NULL!
205073	Private job	MB	Grade0	Control	Control	less than or equal to 3 providers	Male	42	Never drunk	Never smoked	Less than 7000	Rural	Literate	Employed	Ever Married	more than 5 members	Hindu	Yes	Sensory	54	Self	Self	Yes	Yes	Yes	No	No	No	No	No	6	No	No	Donâ€™t know	Yes	Yes	Yes	No	More than 5 km	Less than 7	Less than 2000	Less than or equal to 2	Less than or equal to 2	More than 2	6000	Skin lesion	#NULL!	#NULL!	#NULL!
206055	Self-employed	MB	Grade0	Control	Control	less than or equal to 3 providers	Male	36	Ever Drunk	Never smoked	More than 7000	Rural	Literate	Employed	Ever Married	more than 5 members	Hindu	No	Sensory	45	Self	Others	No	No	Yes	No	No	No	No	No	9	Yes	Yes	Donâ€™t know	No	No	Yes	Yes	More than 5 km	Less than 7	Less than 2000	Less than or equal to 2	Less than or equal to 2	Less than or equal to 2	8000	Sensory	#NULL!	#NULL!	#NULL!
206080	Daily wage labourer	MB	Grade0	Control	Control	less than or equal to 3 providers	Male	40	Never drunk	Never smoked	Less than 7000	Rural	illiterate	Daily wage labourer	Ever Married	Less than or equal to 5 members	Hindu	No	Sensory	49	Self	Others	Yes	No	Yes	Yes	No	No	No	No	5	No	No	Donâ€™t know	No	No	No	No	More than 5 km	Less than 7	Less than 2000	Less than or equal to 2	Less than or equal to 2	Less than or equal to 2	3000	Sensory	#NULL!	#NULL!	#NULL!
204026	Daily wage labourer	MB	Grade0	Control	Control	More than 3providers	Male	18	Never drunk	Never smoked	Less than 7000	Rural	Literate	Daily wage labourer	Ever Married	Less than or equal to 5 members	Muslim	No	Skin lesion	18	Self	Others	No	No	No	No	No	No	Yes	Yes	5	No	No	Donâ€™t know	No	No	No	No	More than 5 km	More than 7	Less than 2000	Less than or equal to 2	Less than or equal to 2	More than 2	6000	Skin lesion	#NULL!	#NULL!	#NULL!
205007	Agriculture	PB	Grade0	Control	Control	less than or equal to 3 providers	Female	50	Never drunk	Never smoked	Less than 7000	Rural	illiterate	Daily wage labourer	Ever Married	more than 5 members	Hindu	Yes	Skin lesion	11	Others	Others	Yes	Yes	Yes	No	No	No	No	No	9	Yes	No	Donâ€™t know	No	No	No	No	More than 5 km	More than 7	Less than 2000	Less than or equal to 2	More than 2	Less than or equal to 2	3000	Skin lesion	#NULL!	#NULL!	#NULL!
205008	Agriculture	MB	Grade0	Control	Control	less than or equal to 3 providers	Female	45	Never drunk	Never smoked	Less than 7000	Rural	illiterate	Daily wage labourer	Ever Married	more than 5 members	Hindu	Yes	Skin lesion	7	Self	Self	No	No	Yes	No	No	No	No	No	6	Yes	Yes	Donâ€™t know	No	No	No	No	More than 5 km	Less than 7	Less than 2000	Less than or equal to 2	Less than or equal to 2	Less than or equal to 2	2000	Skin lesion	#NULL!	#NULL!	#NULL!
205012	Daily wage labourer	MB	Grade0	Control	Control	less than or equal to 3 providers	Male	51	Ever Drunk	Never smoked	Less than 7000	Rural	illiterate	Daily wage labourer	Ever Married	more than 5 members	Hindu	Yes	Skin lesion	57	Self	Self	Yes	Yes	Yes	Yes	No	No	No	No	7	Yes	No	Donâ€™t know	No	No	No	No	More than 5 km	Less than 7	Less than 2000	Less than or equal to 2	More than 2	Less than or equal to 2	3000	Skin lesion	#NULL!	#NULL!	#NULL!
205017	Agriculture	MB	Grade0	Control	Control	less than or equal to 3 providers	Male	55	Ever Drunk	Never smoked	Less than 7000	Rural	illiterate	Daily wage labourer	Ever Married	Less than or equal to 5 members	Hindu	Yes	Sensory	60	Self	Others	Yes	No	Yes	Yes	No	No	No	Yes	5	Yes	No	Others, specify	No	No	No	No	More than 5 km	Less than 7	Less than 2000	Less than or equal to 2	Less than or equal to 2	Less than or equal to 2	5000	Skin lesion	#NULL!	#NULL!	#NULL!
205065	Daily wage labourer	PB	Grade0	Control	Control	less than or equal to 3 providers	Male	58	Ever Drunk	Ever smoked	Less than 7000	Rural	illiterate	Daily wage labourer	Ever Married	Less than or equal to 5 members	Muslim	No	Skin lesion	67	Self	Self	No	No	Yes	No	No	No	No	No	4	No	No	Donâ€™t know	No	No	No	No	More than 5 km	Less than 7	Less than 2000	Less than or equal to 2	Less than or equal to 2	More than 2	2000	Skin lesion	#NULL!	#NULL!	#NULL!
205067	Agriculture	MB	Grade0	Control	Control	less than or equal to 3 providers	Female	30	Never drunk	Never smoked	Less than 7000	Rural	illiterate	Daily wage labourer	Ever Married	Less than or equal to 5 members	Hindu	Yes	Sensory	13	Self	Self	No	No	Yes	No	No	No	No	No	5	Yes	Yes	Donâ€™t know	No	No	No	No	Less than 5 km	More than 7	Less than 2000	Less than or equal to 2	More than 2	Less than or equal to 2	4000	Sensory	#NULL!	#NULL!	#NULL!
206014	Agriculture	MB	Grade0	Control	Control	More than 3providers	Male	24	Never drunk	Never smoked	More than 7000	Rural	Literate	Daily wage labourer	Never married	Less than or equal to 5 members	Hindu	No	Skin lesion	23	Self	Self	Yes	Yes	Yes	Yes	Yes	Yes	No	No	4	Yes	No	Donâ€™t know	Yes	Yes	Yes	No	Less than 5 km	Less than 7	More than2000	Less than or equal to 2	Less than or equal to 2	More than 2	15000	Skin lesion	#NULL!	#NULL!	#NULL!
206031	Daily wage labourer	PB	Grade0	Control	Control	less than or equal to 3 providers	Male	35	Ever Drunk	Ever smoked	Less than 7000	Rural	Literate	Daily wage labourer	Ever Married	Less than or equal to 5 members	Hindu	Yes	Skin lesion	42	Self	Others	Yes	Yes	Yes	Yes	No	Yes	Yes	No	4	Yes	No	Donâ€™t know	No	No	No	Yes	Less than 5 km	Less than 7	Less than 2000	Less than or equal to 2	Less than or equal to 2	Less than or equal to 2	4000	Skin lesion	#NULL!	#NULL!	#NULL!
206066	Daily wage labourer	PB	Grade0	Control	Control	less than or equal to 3 providers	Male	35	Never drunk	Never smoked	Less than 7000	Rural	Literate	Daily wage labourer	Ever Married	more than 5 members	Hindu	Yes	Skin lesion	44	Others	Others	Yes	No	Yes	Yes	No	No	Yes	Yes	6	Yes	No	Donâ€™t know	No	No	No	No	More than 5 km	Less than 7	Less than 2000	Less than or equal to 2	Less than or equal to 2	Less than or equal to 2	2000	Skin lesion	#NULL!	#NULL!	#NULL!
206075	Daily wage labourer	PB	Grade0	Control	Control	less than or equal to 3 providers	Male	55	Never drunk	Never smoked	Less than 7000	Rural	Literate	Daily wage labourer	Ever Married	Less than or equal to 5 members	Hindu	No	Skin lesion	64	Self	Self	Yes	Yes	Yes	No	No	No	No	No	5	Yes	No	Donâ€™t know	No	No	No	No	Less than 5 km	Less than 7	Less than 2000	Less than or equal to 2	Less than or equal to 2	Less than or equal to 2	4000	Skin lesion	#NULL!	#NULL!	#NULL!
206079	Daily wage labourer	PB	Grade0	Control	Control	less than or equal to 3 providers	Male	33	Ever Drunk	Never smoked	Less than 7000	Rural	illiterate	Daily wage labourer	Ever Married	Less than or equal to 5 members	Hindu	Yes	Skin lesion	37	Others	Others	Yes	No	No	Yes	No	No	No	No	4	No	No	Donâ€™t know	No	No	No	No	Less than 5 km	Less than 7	Less than 2000	Less than or equal to 2	Less than or equal to 2	Less than or equal to 2	3000	Skin lesion	#NULL!	#NULL!	#NULL!
204024	Agriculture	PB	Grade0	Control	Control	less than or equal to 3 providers	Female	65	Never drunk	Never smoked	More than 7000	Rural	illiterate	Daily wage labourer	Ever Married	Less than or equal to 5 members	Hindu	No	Skin lesion	9	Self	Self	Yes	No	Yes	No	No	No	No	No	4	No	No	Donâ€™t know	No	No	No	Yes	More than 5 km	More than 7	More than2000	Less than or equal to 2	Less than or equal to 2	More than 2	10000	Skin lesion	#NULL!	#NULL!	#NULL!
205062	Agriculture	MB	Grade0	Control	Control	less than or equal to 3 providers	Female	22	Never drunk	Never smoked	Less than 7000	Rural	Literate	Daily wage labourer	Ever Married	Less than or equal to 5 members	Hindu	Yes	Skin lesion	3	Self	Self	No	Yes	Yes	No	No	No	No	No	4	Yes	No	Donâ€™t know	No	No	No	Yes	More than 5 km	More than 7	Less than 2000	Less than or equal to 2	More than 2	Less than or equal to 2	3000	Skin lesion	#NULL!	#NULL!	#NULL!
205072	Agriculture	MB	Grade0	Control	Control	less than or equal to 3 providers	Male	55	Never drunk	Never smoked	Less than 7000	Rural	Literate	Daily wage labourer	Ever Married	more than 5 members	Hindu	No	Skin lesion	65	Self	Self	No	No	Yes	No	No	No	No	No	9	No	No	Donâ€™t know	No	No	No	No	More than 5 km	Less than 7	Less than 2000	Less than or equal to 2	Less than or equal to 2	More than 2	3000	Skin lesion	#NULL!	#NULL!	#NULL!
205023	Daily wage labourer	PB	Grade0	Control	Control	More than 3providers	Male	60	Never drunk	Never smoked	Less than 7000	Rural	illiterate	Daily wage labourer	Ever Married	Less than or equal to 5 members	Hindu	Yes	Sensory	63	Self	Self	Yes	No	No	No	No	No	Yes	No	2	Yes	No	Germs	Yes	Yes	Yes	No	More than 5 km	More than 7	Less than 2000	Less than or equal to 2	More than 2	More than 2	2000	Skin lesion	#NULL!	#NULL!	#NULL!
205033	Daily wage labourer	PB	Grade0	Control	Control	less than or equal to 3 providers	Male	22	Never drunk	Never smoked	Less than 7000	Rural	Literate	Daily wage labourer	Ever Married	more than 5 members	Hindu	Yes	Skin lesion	26	Self	Others	Yes	Yes	Yes	No	No	No	Yes	Yes	6	Yes	No	Donâ€™t know	Yes	Yes	Yes	No	More than 5 km	Less than 7	Less than 2000	Less than or equal to 2	More than 2	Less than or equal to 2	2000	Skin lesion	#NULL!	#NULL!	#NULL!
206018	Self-employed	MB	Grade0	Control	Control	More than 3providers	Male	41	Never drunk	Never smoked	Less than 7000	Rural	Literate	Employed	Ever Married	Less than or equal to 5 members	Hindu	No	Skin lesion	50	Self	Self	Yes	Yes	Yes	Yes	No	No	No	No	3	Yes	No	Donâ€™t know	Yes	No	Yes	No	Less than 5 km	Less than 7	Less than 2000	Less than or equal to 2	Less than or equal to 2	More than 2	5000	Skin lesion	#NULL!	#NULL!	#NULL!
206051	Private job	MB	Grade0	Control	Control	less than or equal to 3 providers	Male	31	Ever Drunk	Ever smoked	More than 7000	Rural	Literate	Employed	Ever Married	Less than or equal to 5 members	Others, specify	Yes	Sensory	35	Self	Others	Yes	No	Yes	Yes	No	No	Yes	No	5	Yes	Yes	Donâ€™t know	Yes	Yes	Yes	No	Less than 5 km	Less than 7	Less than 2000	Less than or equal to 2	Less than or equal to 2	Less than or equal to 2	10000	Skin lesion	#NULL!	#NULL!	#NULL!
206092	Daily wage labourer	MB	Grade0	Control	Control	More than 3providers	Male	52	Ever Drunk	Ever smoked	Less than 7000	Rural	Literate	Daily wage labourer	Ever Married	Less than or equal to 5 members	Hindu	Yes	Skin lesion	62	Self	Others	Yes	No	No	No	No	No	Yes	No	4	Yes	No	Donâ€™t know	No	No	No	No	Less than 5 km	Less than 7	Less than 2000	Less than or equal to 2	More than 2	Less than or equal to 2	4000	Skin lesion	#NULL!	#NULL!	#NULL!
205025	Agriculture	MB	Grade0	Control	Control	less than or equal to 3 providers	Female	42	Never drunk	Never smoked	More than 7000	Rural	illiterate	Daily wage labourer	Ever Married	Less than or equal to 5 members	Hindu	Yes	Skin lesion	7	Self	Self	Yes	No	Yes	No	No	No	No	No	4	No	No	Germs	No	No	Yes	No	Less than 5 km	More than 7	More than2000	Less than or equal to 2	Less than or equal to 2	More than 2	35000	Skin lesion	#NULL!	#NULL!	#NULL!
204019	Others, specify	PB	Grade0	Control	Control	less than or equal to 3 providers	Male	20	Never drunk	Never smoked	More than 7000	Rural	illiterate	Unemployed	Never married	Less than or equal to 5 members	Muslim	No	Skin lesion	19	Self	Others	Yes	Yes	No	No	No	No	No	No	3	No	No	Donâ€™t know	No	No	No	No	More than 5 km	Less than 7	More than2000	Less than or equal to 2	Less than or equal to 2	More than 2	10000	Skin lesion	#NULL!	#NULL!	#NULL!
204091	Housewife	MB	Grade0	Control	Control	less than or equal to 3 providers	Female	22	Never drunk	Never smoked	More than 7000	Rural	Literate	Unemployed	Ever Married	Less than or equal to 5 members	Muslim	No	Skin lesion	2	Self	Others	Yes	No	No	No	No	No	No	No	4	No	No	Donâ€™t know	No	No	No	No	More than 5 km	More than 7	Less than 2000	Less than or equal to 2	Less than or equal to 2	More than 2	8000	Skin lesion	#NULL!	#NULL!	#NULL!
206037	Daily wage labourer	PB	Grade0	Control	Control	less than or equal to 3 providers	Male	30	Never drunk	Never smoked	More than 7000	Rural	illiterate	Daily wage labourer	Ever Married	Less than or equal to 5 members	Others, specify	Yes	Skin lesion	28	Self	Others	Yes	Yes	Yes	Yes	No	No	No	No	3	Yes	No	Donâ€™t know	No	No	No	No	Less than 5 km	Less than 7	More than2000	Less than or equal to 2	Less than or equal to 2	Less than or equal to 2	10000	Skin lesion	#NULL!	#NULL!	#NULL!
205009	Daily wage labourer	MB	Grade0	Control	Control	More than 3providers	Female	48	Never drunk	Never smoked	Less than 7000	Rural	illiterate	Daily wage labourer	Ever Married	Less than or equal to 5 members	Hindu	Yes	Skin lesion	11	Self	Self	Yes	Yes	Yes	Yes	No	No	No	No	5	Yes	No	Donâ€™t know	No	No	No	No	Less than 5 km	More than 7	Less than 2000	Less than or equal to 2	Less than or equal to 2	More than 2	2000	Skin lesion	#NULL!	#NULL!	#NULL!
205015	Agriculture	MB	Grade0	Control	Control	less than or equal to 3 providers	Male	58	Ever Drunk	Ever smoked	Less than 7000	Rural	Literate	Daily wage labourer	Ever Married	Less than or equal to 5 members	Hindu	No	Skin lesion	63	Self	Self	Yes	No	No	No	No	No	No	No	4	No	Yes	Donâ€™t know	No	No	No	No	More than 5 km	Less than 7	Less than 2000	Less than or equal to 2	Less than or equal to 2	Less than or equal to 2	5000	Skin lesion	#NULL!	#NULL!	#NULL!
205018	Housewife	PB	Grade0	Control	Control	less than or equal to 3 providers	Female	64	Never drunk	Never smoked	More than 7000	Rural	illiterate	Unemployed	Ever Married	more than 5 members	Hindu	Yes	Skin lesion	6	Self	Others	Yes	Yes	Yes	Yes	Yes	No	No	No	7	Yes	No	Donâ€™t know	No	No	No	No	Less than 5 km	Less than 7	Less than 2000	Less than or equal to 2	Less than or equal to 2	Less than or equal to 2	10000	Skin lesion	#NULL!	#NULL!	#NULL!
205035	Housewife	PB	Grade0	Control	Control	less than or equal to 3 providers	Female	38	Never drunk	Never smoked	Less than 7000	Rural	illiterate	Unemployed	Ever Married	Less than or equal to 5 members	Hindu	Yes	Skin lesion	17	Self	Self	Yes	No	Yes	Yes	No	No	No	No	3	Yes	No	Donâ€™t know	No	No	No	No	Less than 5 km	Less than 7	Less than 2000	Less than or equal to 2	Less than or equal to 2	Less than or equal to 2	4000	Skin lesion	#NULL!	#NULL!	#NULL!
205077	Others, specify	MB	Grade0	Control	Control	less than or equal to 3 providers	Male	32	Ever Drunk	Never smoked	More than 7000	Rural	Literate	Unemployed	Ever Married	more than 5 members	Hindu	No	Skin lesion	40	Others	Self	Yes	No	Yes	No	No	No	No	No	6	No	No	Donâ€™t know	No	No	No	No	More than 5 km	More than 7	Less than 2000	Less than or equal to 2	More than 2	Less than or equal to 2	12000	Skin lesion	#NULL!	#NULL!	#NULL!
206049	Daily wage labourer	MB	Grade0	Control	Control	less than or equal to 3 providers	Male	29	Ever Drunk	Never smoked	More than 7000	Rural	Literate	Daily wage labourer	Ever Married	Less than or equal to 5 members	Hindu	No	Skin lesion	27	Others	Others	Yes	Yes	Yes	Yes	No	No	No	No	4	Yes	Yes	Donâ€™t know	No	No	No	No	More than 5 km	Less than 7	Less than 2000	Less than or equal to 2	Less than or equal to 2	Less than or equal to 2	8000	Skin lesion	#NULL!	#NULL!	#NULL!
206074	Daily wage labourer	MB	Grade0	Control	Control	less than or equal to 3 providers	Male	32	Never drunk	Never smoked	Less than 7000	Rural	illiterate	Daily wage labourer	Ever Married	Less than or equal to 5 members	Hindu	No	Skin lesion	36	Self	Others	Yes	Yes	Yes	Yes	Yes	No	Yes	No	4	Yes	No	Donâ€™t know	No	No	No	Yes	Less than 5 km	Less than 7	Less than 2000	Less than or equal to 2	Less than or equal to 2	More than 2	1300	Skin lesion	#NULL!	#NULL!	#NULL!
206099	Daily wage labourer	MB	Grade0	Control	Control	More than 3providers	Male	27	Never drunk	Never smoked	Less than 7000	Rural	Literate	Daily wage labourer	Ever Married	Less than or equal to 5 members	Muslim	No	Skin lesion	33	Self	Self	Yes	Yes	Yes	Yes	No	No	Yes	No	4	Yes	Yes	Donâ€™t know	No	Yes	Yes	Yes	Less than 5 km	More than 7	Less than 2000	Less than or equal to 2	Less than or equal to 2	More than 2	4000	Skin lesion	#NULL!	#NULL!	#NULL!
204033	Daily wage labourer	PB	Grade0	Control	Control	less than or equal to 3 providers	Male	34	Ever Drunk	Ever smoked	More than 7000	Rural	Literate	Daily wage labourer	Ever Married	Less than or equal to 5 members	Hindu	No	Skin lesion	39	Others	Self	No	Yes	Yes	No	No	Yes	Yes	Yes	4	No	No	Donâ€™t know	No	No	No	No	More than 5 km	More than 7	More than2000	Less than or equal to 2	More than 2	More than 2	15000	Skin lesion	#NULL!	#NULL!	#NULL!
205003	Agriculture	PB	Grade0	Control	Control	less than or equal to 3 providers	Female	65	Never drunk	Never smoked	Less than 7000	Rural	illiterate	Daily wage labourer	Ever Married	more than 5 members	Hindu	Yes	Skin lesion	6	Self	Self	Yes	Yes	No	No	No	No	No	No	6	No	No	Donâ€™t know	No	No	No	Yes	More than 5 km	Less than 7	Less than 2000	Less than or equal to 2	More than 2	Less than or equal to 2	6000	Skin lesion	#NULL!	#NULL!	#NULL!
205075	Others, specify	MB	Grade0	Control	Control	less than or equal to 3 providers	Female	49	Never drunk	Never smoked	More than 7000	Rural	Literate	Unemployed	Ever Married	Less than or equal to 5 members	Hindu	No	Skin lesion	8	Self	Self	Yes	Yes	Yes	No	No	No	No	No	3	No	No	Donâ€™t know	No	No	No	No	Less than 5 km	More than 7	More than2000	Less than or equal to 2	More than 2	More than 2	12000	Skin lesion	#NULL!	#NULL!	#NULL!
206076	Daily wage labourer	MB	Grade0	Control	Control	less than or equal to 3 providers	Male	36	Ever Drunk	Ever smoked	Less than 7000	Rural	illiterate	Daily wage labourer	Ever Married	more than 5 members	Hindu	Yes	Skin lesion	45	Others	Others	Yes	Yes	Yes	Yes	No	No	Yes	No	6	Yes	No	Donâ€™t know	No	No	No	No	Less than 5 km	Less than 7	Less than 2000	Less than or equal to 2	Less than or equal to 2	Less than or equal to 2	3000	Skin lesion	#NULL!	#NULL!	#NULL!
206089	Daily wage labourer	PB	Grade0	Control	Control	less than or equal to 3 providers	Male	18	Never drunk	Never smoked	More than 7000	Urban	Literate	Daily wage labourer	Never married	Less than or equal to 5 members	Hindu	Yes	Skin lesion	20	Others	Others	Yes	No	Yes	Yes	No	No	No	No	5	Yes	No	Others, specify	No	No	No	No	More than 5 km	Less than 7	Less than 2000	Less than or equal to 2	Less than or equal to 2	Less than or equal to 2	10000	Skin lesion	#NULL!	#NULL!	#NULL!
206090	Daily wage labourer	PB	Grade0	Control	Control	less than or equal to 3 providers	Female	45	Never drunk	Never smoked	More than 7000	Urban	Literate	Daily wage labourer	Ever Married	Less than or equal to 5 members	Hindu	No	Skin lesion	17	Self	Others	#NULL!	#NULL!	#NULL!	#NULL!	#NULL!	#NULL!	#NULL!	#NULL!	5	Yes	Yes	Donâ€™t know	No	No	No	No	Less than 5 km	Less than 7	Less than 2000	Less than or equal to 2	Less than or equal to 2	Less than or equal to 2	10000	Skin lesion	#NULL!	#NULL!	#NULL!
206038	Daily wage labourer	PB	Grade0	Control	Control	less than or equal to 3 providers	Male	55	Never drunk	Ever smoked	Less than 7000	Urban	Literate	Daily wage labourer	Ever Married	Less than or equal to 5 members	Hindu	Yes	Skin lesion	62	Self	Others	Yes	Yes	Yes	Yes	Yes	No	No	No	2	Yes	No	Donâ€™t know	Yes	Yes	Yes	No	Less than 5 km	Less than 7	Less than 2000	Less than or equal to 2	Less than or equal to 2	Less than or equal to 2	3000	Skin lesion	#NULL!	#NULL!	#NULL!
205044	Private job	PB	Grade0	Control	Control	More than 3providers	Male	45	Ever Drunk	Never smoked	More than 7000	Urban	Literate	Employed	Ever Married	Less than or equal to 5 members	Hindu	No	Skin lesion	58	Self	Others	#NULL!	#NULL!	#NULL!	#NULL!	#NULL!	#NULL!	#NULL!	#NULL!	5	Yes	No	Sharing others used items	No	Yes	Yes	Yes	Less than 5 km	Less than 7	More than2000	Less than or equal to 2	Less than or equal to 2	More than 2	15000	Skin lesion	#NULL!	#NULL!	#NULL!
205089	Self-employed	MB	Grade0	Control	Control	less than or equal to 3 providers	Male	39	Never drunk	Never smoked	More than 7000	Urban	Literate	Employed	Ever Married	more than 5 members	Hindu	No	Skin lesion	47	Others	Self	#NULL!	#NULL!	#NULL!	#NULL!	#NULL!	#NULL!	#NULL!	#NULL!	6	No	No	Donâ€™t know	No	No	No	No	Less than 5 km	Less than 7	More than2000	Less than or equal to 2	Less than or equal to 2	Less than or equal to 2	13000	Skin lesion	#NULL!	#NULL!	#NULL!
206016	Daily wage labourer	PB	Grade0	Control	Control	More than 3providers	Male	31	Ever Drunk	Never smoked	More than 7000	Urban	Literate	Daily wage labourer	Ever Married	Less than or equal to 5 members	Hindu	No	Skin lesion	35	Self	Others	#NULL!	#NULL!	#NULL!	#NULL!	#NULL!	#NULL!	#NULL!	#NULL!	2	No	No	Donâ€™t know	Yes	Yes	Yes	No	Less than 5 km	Less than 7	More than2000	Less than or equal to 2	More than 2	Less than or equal to 2	12000	Skin lesion	#NULL!	#NULL!	#NULL!
204058	Private job	MB	Grade0	Control	Control	More than 3providers	Male	26	Never drunk	Never smoked	More than 7000	Urban	Literate	Employed	Never married	Less than or equal to 5 members	Muslim	No	Skin lesion	32	Self	Self	#NULL!	#NULL!	#NULL!	#NULL!	#NULL!	#NULL!	#NULL!	#NULL!	4	No	No	Donâ€™t know	No	No	No	No	More than 5 km	More than 7	More than2000	Less than or equal to 2	Less than or equal to 2	More than 2	17000	Skin lesion	#NULL!	#NULL!	#NULL!
205019	Private job	PB	Grade0	Control	Control	less than or equal to 3 providers	Female	35	Never drunk	Never smoked	More than 7000	Urban	Literate	Employed	Ever Married	Less than or equal to 5 members	Hindu	Yes	Skin lesion	16	Self	Others	#NULL!	#NULL!	#NULL!	#NULL!	#NULL!	#NULL!	#NULL!	#NULL!	5	Yes	No	Donâ€™t know	Yes	No	Yes	No	Less than 5 km	More than 7	More than2000	Less than or equal to 2	More than 2	Less than or equal to 2	12000	Skin lesion	#NULL!	#NULL!	#NULL!
205094	Private job	MB	Grade0	Control	Control	less than or equal to 3 providers	Male	32	Never drunk	Never smoked	More than 7000	Urban	Literate	Employed	Ever Married	Less than or equal to 5 members	Hindu	Yes	Skin lesion	40	Self	Self	#NULL!	#NULL!	#NULL!	#NULL!	#NULL!	#NULL!	#NULL!	#NULL!	3	No	No	Donâ€™t know	No	No	No	No	Less than 5 km	Less than 7	More than2000	Less than or equal to 2	Less than or equal to 2	Less than or equal to 2	12000	Skin lesion	#NULL!	#NULL!	#NULL!
206030	Daily wage labourer	PB	Grade0	Control	Control	less than or equal to 3 providers	Male	32	Ever Drunk	Ever smoked	Less than 7000	Urban	Literate	Daily wage labourer	Ever Married	more than 5 members	Muslim	No	Skin lesion	36	Self	Others	#NULL!	#NULL!	#NULL!	#NULL!	#NULL!	#NULL!	#NULL!	#NULL!	8	Yes	Yes	Donâ€™t know	No	No	Yes	No	Less than 5 km	Less than 7	Less than 2000	Less than or equal to 2	Less than or equal to 2	Less than or equal to 2	5000	Skin lesion	#NULL!	#NULL!	#NULL!
204043	Private job	MB	Grade0	Control	Control	less than or equal to 3 providers	Male	19	Never drunk	Never smoked	Less than 7000	Urban	Literate	Employed	Never married	Less than or equal to 5 members	Hindu	Yes	Skin lesion	19	Others	Self	#NULL!	#NULL!	#NULL!	#NULL!	#NULL!	#NULL!	#NULL!	#NULL!	5	No	No	Donâ€™t know	No	No	No	No	More than 5 km	More than 7	Less than 2000	Less than or equal to 2	Less than or equal to 2	More than 2	6000	Skin lesion	#NULL!	#NULL!	#NULL!
208083	Others, specify	MB	Grade0	Control	Control	less than or equal to 3 providers	Male	60	Ever Drunk	Ever smoked	Less than 7000	Urban	Literate	Unemployed	Ever Married	Less than or equal to 5 members	Hindu	No	Skin lesion	69	Self	Self	Yes	No	Yes	No	No	No	No	No	5	No	No	Others, specify	No	No	No	No	Less than 5 km	Less than 7	Less than 2000	Less than or equal to 2	Less than or equal to 2	Less than or equal to 2	5000	Skin lesion	#NULL!	#NULL!	#NULL!
206041	Self-employed	MB	Grade0	Control	Control	less than or equal to 3 providers	Male	60	Never drunk	Ever smoked	Less than 7000	Urban	illiterate	Employed	Ever Married	Less than or equal to 5 members	Muslim	No	Skin lesion	68	Others	Self	Yes	Yes	Yes	Yes	No	No	Yes	No	4	Yes	Yes	Donâ€™t know	No	No	Yes	No	Less than 5 km	Less than 7	Less than 2000	Less than or equal to 2	Less than or equal to 2	Less than or equal to 2	5000	Skin lesion	#NULL!	#NULL!	#NULL!
204061	Private job	PB	Grade0	Control	Control	less than or equal to 3 providers	Male	25	Never drunk	Never smoked	More than 7000	Urban	Literate	Employed	Never married	Less than or equal to 5 members	Hindu	Yes	Skin lesion	31	Others	Self	No	Yes	Yes	No	No	No	No	No	5	Yes	No	Donâ€™t know	Yes	Yes	Yes	Yes	Less than 5 km	More than 7	More than2000	Less than or equal to 2	Less than or equal to 2	More than 2	20000	Skin lesion	#NULL!	#NULL!	#NULL!
204010	Others, specify	PB	Grade0	Control	Control	less than or equal to 3 providers	Male	48	Never drunk	Never smoked	Less than 7000	Urban	Literate	Unemployed	Ever Married	Less than or equal to 5 members	Hindu	Yes	Skin lesion	52	Self	Self	Yes	No	Yes	No	No	No	No	No	4	No	No	Donâ€™t know	No	Yes	Yes	No	Less than 5 km	Less than 7	Less than 2000	Less than or equal to 2	Less than or equal to 2	More than 2	7000	Skin lesion	#NULL!	#NULL!	#NULL!
204008	Government Job	MB	Grade0	Control	Control	less than or equal to 3 providers	Male	60	Never drunk	Never smoked	More than 7000	Urban	Literate	Employed	Ever Married	more than 5 members	Muslim	No	Skin lesion	66	Self	Others	Yes	No	No	No	No	No	No	No	8	No	No	Donâ€™t know	No	No	No	No	Less than 5 km	More than 7	More than2000	Less than or equal to 2	Less than or equal to 2	More than 2	25000	Skin lesion	#NULL!	#NULL!	#NULL!
204020	Unemployed	PB	Grade0	Control	Control	less than or equal to 3 providers	Female	24	Never drunk	Never smoked	Less than 7000	Urban	Literate	Unemployed	Never married	Less than or equal to 5 members	Hindu	No	Skin lesion	4	Self	Self	Yes	Yes	Yes	No	No	No	Yes	No	5	No	No	Donâ€™t know	No	Yes	Yes	No	Less than 5 km	More than 7	Less than 2000	Less than or equal to 2	Less than or equal to 2	More than 2	6500	Skin lesion	#NULL!	#NULL!	#NULL!
204023	Others, specify	MB	Grade0	Control	Control	less than or equal to 3 providers	Male	36	Ever Drunk	Never smoked	More than 7000	Urban	Literate	Unemployed	Ever Married	Less than or equal to 5 members	Hindu	No	Skin lesion	56	Self	Others	No	No	Yes	No	No	No	No	No	5	Yes	No	Others, specify	No	No	No	No	More than 5 km	More than 7	More than2000	Less than or equal to 2	Less than or equal to 2	More than 2	12000	Skin lesion	#NULL!	#NULL!	#NULL!
205056	Student	PB	Grade0	Control	Control	less than or equal to 3 providers	Male	18	Never drunk	Never smoked	More than 7000	Urban	Literate	Unemployed	Never married	Less than or equal to 5 members	Hindu	Yes	Skin lesion	22	Self	Others	Yes	No	Yes	Yes	No	No	No	No	4	Yes	No	Donâ€™t know	No	No	No	No	Less than 5 km	Less than 7	More than2000	Less than or equal to 2	Less than or equal to 2	Less than or equal to 2	9000	Skin lesion	#NULL!	#NULL!	#NULL!
205093	Others, specify	MB	Grade0	Control	Control	less than or equal to 3 providers	Male	55	Never drunk	Never smoked	More than 7000	Urban	Literate	Unemployed	Ever Married	Less than or equal to 5 members	Hindu	No	Skin lesion	67	Self	Self	No	No	Yes	No	No	No	No	No	4	Yes	No	Donâ€™t know	Yes	Yes	Yes	No	More than 5 km	Less than 7	More than2000	Less than or equal to 2	Less than or equal to 2	Less than or equal to 2	12800	Skin lesion	#NULL!	#NULL!	#NULL!
206042	Private job	MB	Grade0	Control	Control	More than 3providers	Male	60	Never drunk	Never smoked	More than 7000	Urban	Literate	Employed	Ever Married	more than 5 members	Hindu	No	Sensory	68	Self	Self	Yes	No	No	Yes	No	No	No	No	10	Yes	No	Donâ€™t know	No	Yes	Yes	No	Less than 5 km	Less than 7	Less than 2000	Less than or equal to 2	Less than or equal to 2	More than 2	10000	Sensory	#NULL!	#NULL!	#NULL!
204085	Private job	MB	Grade0	Control	Control	less than or equal to 3 providers	Male	33	Ever Drunk	Never smoked	More than 7000	Urban	Literate	Employed	Ever Married	Less than or equal to 5 members	Hindu	No	Skin lesion	38	Self	Self	Yes	No	Yes	No	No	No	No	No	2	No	No	Donâ€™t know	Yes	No	Yes	No	Less than 5 km	More than 7	More than2000	Less than or equal to 2	Less than or equal to 2	More than 2	8000	Skin lesion	#NULL!	#NULL!	#NULL!
204086	Others, specify	MB	Grade0	Control	Control	less than or equal to 3 providers	Male	42	Never drunk	Never smoked	More than 7000	Urban	Literate	Unemployed	Ever Married	Less than or equal to 5 members	Hindu	No	Skin lesion	51	Others	Self	No	No	Yes	No	No	No	No	No	4	No	No	Donâ€™t know	No	No	No	No	Less than 5 km	More than 7	More than2000	Less than or equal to 2	More than 2	More than 2	15000	Skin lesion	#NULL!	#NULL!	#NULL!
204089	Government Job	PB	Grade0	Control	Control	less than or equal to 3 providers	Male	35	Ever Drunk	Never smoked	More than 7000	Urban	Literate	Employed	Ever Married	Less than or equal to 5 members	Hindu	No	Skin lesion	55	Self	Self	No	Yes	No	No	No	No	No	No	3	No	No	Donâ€™t know	No	No	No	Yes	More than 5 km	More than 7	More than2000	Less than or equal to 2	More than 2	More than 2	23000	Skin lesion	#NULL!	#NULL!	#NULL!
204095	Private job	PB	Grade0	Control	Control	less than or equal to 3 providers	Female	24	Never drunk	Never smoked	More than 7000	Urban	Literate	Employed	Ever Married	Less than or equal to 5 members	Hindu	No	Skin lesion	4	Others	Self	#NULL!	#NULL!	#NULL!	#NULL!	#NULL!	#NULL!	#NULL!	#NULL!	5	Yes	No	Donâ€™t know	No	No	No	Yes	Less than 5 km	More than 7	More than2000	Less than or equal to 2	Less than or equal to 2	More than 2	17000	Skin lesion	#NULL!	#NULL!	#NULL!
205083	Others, specify	PB	Grade0	Control	Control	less than or equal to 3 providers	Female	38	Never drunk	Never smoked	More than 7000	Urban	Literate	Unemployed	Ever Married	Less than or equal to 5 members	Hindu	Yes	Skin lesion	15	Self	Self	No	No	Yes	No	No	No	No	No	4	No	No	Donâ€™t know	No	No	No	No	Less than 5 km	Less than 7	More than2000	Less than or equal to 2	More than 2	Less than or equal to 2	15000	Skin lesion	#NULL!	#NULL!	#NULL!
206026	Daily wage labourer	MB	Grade0	Control	Control	less than or equal to 3 providers	Male	34	Never drunk	Never smoked	More than 7000	Urban	Literate	Daily wage labourer	Ever Married	more than 5 members	Muslim	No	Skin lesion	42	Self	Others	Yes	Yes	Yes	No	No	No	No	No	10	No	No	Donâ€™t know	No	No	No	No	Less than 5 km	Less than 7	Less than 2000	Less than or equal to 2	Less than or equal to 2	Less than or equal to 2	8000	Skin lesion	#NULL!	#NULL!	#NULL!
204002	Agriculture	MB	Grade0	Control	Control	less than or equal to 3 providers	Male	35	Ever Drunk	Ever smoked	Less than 7000	Urban	Literate	Daily wage labourer	Ever Married	Less than or equal to 5 members	Hindu	Yes	Skin lesion	39	Self	Others	No	Yes	Yes	No	Yes	No	No	No	5	No	No	Donâ€™t know	No	No	No	No	Less than 5 km	Less than 7	Less than 2000	Less than or equal to 2	Less than or equal to 2	Less than or equal to 2	5000	Skin lesion	#NULL!	#NULL!	#NULL!
204022	Housewife	PB	Grade0	Control	Control	less than or equal to 3 providers	Female	38	Never drunk	Never smoked	More than 7000	Urban	illiterate	Unemployed	Ever Married	Less than or equal to 5 members	Hindu	No	Skin lesion	15	Self	Self	No	Yes	Yes	No	No	No	No	No	5	No	No	Donâ€™t know	No	No	No	No	More than 5 km	Less than 7	More than2000	Less than or equal to 2	Less than or equal to 2	Less than or equal to 2	18000	Skin lesion	#NULL!	#NULL!	#NULL!
204055	Private job	PB	Grade0	Control	Control	less than or equal to 3 providers	Male	43	Ever Drunk	Never smoked	Less than 7000	Urban	Literate	Employed	Ever Married	Less than or equal to 5 members	Hindu	Yes	Skin lesion	52	Self	Self	Yes	No	Yes	No	No	No	No	No	4	Yes	No	Donâ€™t know	No	No	No	No	More than 5 km	Less than 7	Less than 2000	Less than or equal to 2	More than 2	Less than or equal to 2	7000	Skin lesion	#NULL!	#NULL!	#NULL!
204056	Private job	MB	Grade0	Control	Control	less than or equal to 3 providers	Male	60	Never drunk	Never smoked	Less than 7000	Urban	illiterate	Employed	Ever Married	more than 5 members	Muslim	No	Skin lesion	66	Others	Self	Yes	No	No	No	No	No	No	No	15	No	No	Donâ€™t know	No	No	No	No	Less than 5 km	More than 7	Less than 2000	Less than or equal to 2	More than 2	Less than or equal to 2	4000	Skin lesion	#NULL!	#NULL!	#NULL!
204062	Private job	PB	Grade0	Control	Control	less than or equal to 3 providers	Male	25	Ever Drunk	Never smoked	More than 7000	Urban	Literate	Employed	Never married	Less than or equal to 5 members	Hindu	No	Skin lesion	31	Self	Self	No	Yes	Yes	No	No	No	No	No	4	No	No	Others, specify	Yes	Yes	Yes	No	Less than 5 km	Less than 7	More than2000	Less than or equal to 2	Less than or equal to 2	Less than or equal to 2	15000	Skin lesion	#NULL!	#NULL!	#NULL!
204065	Self-employed	MB	Grade0	Control	Control	less than or equal to 3 providers	Male	65	Never drunk	Ever smoked	More than 7000	Urban	Literate	Employed	Ever Married	Less than or equal to 5 members	Hindu	No	Skin lesion	69	Self	Self	Yes	No	No	No	No	No	No	No	2	No	No	Donâ€™t know	No	No	No	No	Less than 5 km	More than 7	More than2000	Less than or equal to 2	Less than or equal to 2	More than 2	12000	Skin lesion	#NULL!	#NULL!	#NULL!
204067	Private job	PB	Grade0	Control	Control	More than 3providers	Female	22	Never drunk	Never smoked	More than 7000	Urban	Literate	Employed	Never married	Less than or equal to 5 members	Hindu	Yes	Skin lesion	2	Self	Others	No	No	No	No	No	No	No	No	4	No	No	Donâ€™t know	Yes	No	Yes	No	More than 5 km	More than 7	More than2000	Less than or equal to 2	More than 2	More than 2	25000	Skin lesion	#NULL!	#NULL!	#NULL!
205076	Housewife	MB	Grade0	Control	Control	less than or equal to 3 providers	Female	29	Never drunk	Never smoked	More than 7000	Urban	illiterate	Unemployed	Ever Married	Less than or equal to 5 members	Hindu	Yes	Skin lesion	14	Self	Self	Yes	No	Yes	No	No	No	No	No	3	No	No	Donâ€™t know	No	No	No	No	More than 5 km	Less than 7	More than2000	Less than or equal to 2	Less than or equal to 2	Less than or equal to 2	10000	Skin lesion	#NULL!	#NULL!	#NULL!
205082	Private job	MB	Grade0	Control	Control	less than or equal to 3 providers	Male	35	Never drunk	Never smoked	More than 7000	Urban	Literate	Employed	Ever Married	Less than or equal to 5 members	Muslim	No	Sensory	41	Self	Self	Yes	No	No	No	No	No	No	No	4	No	No	Donâ€™t know	No	No	No	No	More than 5 km	Less than 7	Less than 2000	Less than or equal to 2	Less than or equal to 2	More than 2	8000	Sensory	#NULL!	#NULL!	#NULL!
205088	Student	PB	Grade0	Control	Control	less than or equal to 3 providers	Male	18	Never drunk	Ever smoked	More than 7000	Urban	Literate	Unemployed	Never married	Less than or equal to 5 members	Hindu	No	Skin lesion	22	Self	Self	No	Yes	Yes	No	No	No	No	No	4	No	No	Donâ€™t know	Yes	No	Yes	No	Less than 5 km	Less than 7	More than2000	Less than or equal to 2	Less than or equal to 2	Less than or equal to 2	10000	Skin lesion	#NULL!	#NULL!	#NULL!
206039	Student	PB	Grade0	Control	Control	less than or equal to 3 providers	Male	20	Never drunk	Never smoked	More than 7000	Urban	Literate	Unemployed	Never married	Less than or equal to 5 members	Others, specify	Yes	Skin lesion	53	Self	Others	Yes	Yes	No	Yes	No	No	No	No	4	Yes	No	Donâ€™t know	No	No	No	No	Less than 5 km	Less than 7	More than2000	Less than or equal to 2	More than 2	Less than or equal to 2	10000	Skin lesion	#NULL!	#NULL!	#NULL!
206087	Daily wage labourer	MB	Grade0	Control	Control	less than or equal to 3 providers	Male	60	Never drunk	Never smoked	Less than 7000	Urban	illiterate	Daily wage labourer	Ever Married	Less than or equal to 5 members	Hindu	Yes	Skin lesion	70	Others	Others	Yes	Yes	Yes	Yes	No	No	Yes	No	3	Yes	No	Donâ€™t know	No	No	No	No	Less than 5 km	Less than 7	Less than 2000	Less than or equal to 2	Less than or equal to 2	Less than or equal to 2	5000	Skin lesion	#NULL!	#NULL!	#NULL!
206097	Self-employed	MB	Grade0	Control	Control	less than or equal to 3 providers	Male	30	Never drunk	Never smoked	More than 7000	Urban	Literate	Employed	Never married	more than 5 members	Muslim	No	Skin lesion	33	Self	Others	Yes	No	No	No	No	No	No	No	8	Yes	No	Donâ€™t know	No	No	No	No	Less than 5 km	Less than 7	Less than 2000	Less than or equal to 2	Less than or equal to 2	Less than or equal to 2	10000	Skin lesion	#NULL!	#NULL!	#NULL!
205053	Daily wage labourer	MB	Grade0	Control	Control	less than or equal to 3 providers	Female	45	Never drunk	Never smoked	Less than 7000	Urban	illiterate	Daily wage labourer	Ever Married	Less than or equal to 5 members	Muslim	No	Skin lesion	8	Self	Others	Yes	Yes	Yes	Yes	No	No	Yes	No	5	Yes	No	Donâ€™t know	No	No	No	No	Less than 5 km	Less than 7	Less than 2000	Less than or equal to 2	More than 2	Less than or equal to 2	6000	Skin lesion	#NULL!	#NULL!	#NULL!
204036	Private job	MB	Grade0	Control	Control	less than or equal to 3 providers	Male	18	Never drunk	Never smoked	More than 7000	Urban	Literate	Employed	Never married	more than 5 members	Muslim	No	Skin lesion	18	Others	Self	No	No	Yes	No	No	No	No	No	7	Yes	No	Donâ€™t know	Yes	No	Yes	Yes	More than 5 km	More than 7	Less than 2000	Less than or equal to 2	More than 2	More than 2	10000	Skin lesion	#NULL!	#NULL!	#NULL!
204069	Private job	MB	Grade0	Control	Control	less than or equal to 3 providers	Male	23	Never drunk	Never smoked	More than 7000	Urban	Literate	Employed	Never married	Less than or equal to 5 members	Hindu	Yes	Skin lesion	24	Self	Others	Yes	No	No	No	No	No	No	No	5	No	No	Donâ€™t know	No	No	No	Yes	Less than 5 km	More than 7	More than2000	Less than or equal to 2	Less than or equal to 2	More than 2	18000	Skin lesion	#NULL!	#NULL!	#NULL!
204097	Daily wage labourer	MB	Grade0	Control	Control	less than or equal to 3 providers	Male	35	Ever Drunk	Never smoked	More than 7000	Urban	Literate	Daily wage labourer	Ever Married	more than 5 members	Hindu	Yes	Skin lesion	43	Self	Self	Yes	Yes	Yes	No	No	No	No	No	6	No	No	Donâ€™t know	No	No	No	No	Less than 5 km	Less than 7	Less than 2000	Less than or equal to 2	Less than or equal to 2	Less than or equal to 2	10000	Skin lesion	#NULL!	#NULL!	#NULL!
205022	Private job	MB	Grade0	Control	Control	More than 3providers	Female	26	Never drunk	Never smoked	More than 7000	Urban	Literate	Employed	Never married	Less than or equal to 5 members	Hindu	Yes	Sensory	12	Self	Self	Yes	No	Yes	Yes	No	No	Yes	No	4	Yes	No	Donâ€™t know	No	No	No	No	Less than 5 km	More than 7	Less than 2000	Less than or equal to 2	Less than or equal to 2	More than 2	8000	Sensory	#NULL!	#NULL!	#NULL!
205085	Daily wage labourer	MB	Grade0	Control	Control	less than or equal to 3 providers	Male	25	Never drunk	Never smoked	Less than 7000	Urban	Literate	Daily wage labourer	Never married	more than 5 members	Hindu	No	Skin lesion	26	Self	Others	No	No	Yes	No	No	No	No	No	6	No	No	Donâ€™t know	Yes	Yes	Yes	No	Less than 5 km	Less than 7	Less than 2000	Less than or equal to 2	Less than or equal to 2	More than 2	7000	Skin lesion	#NULL!	#NULL!	#NULL!
206093	Private job	MB	Grade0	Control	Control	less than or equal to 3 providers	Male	30	Ever Drunk	Never smoked	Less than 7000	Urban	Literate	Employed	Ever Married	more than 5 members	Hindu	Yes	Skin lesion	29	Self	Self	Yes	Yes	Yes	No	No	No	No	No	8	Yes	No	Donâ€™t know	No	Yes	Yes	No	Less than 5 km	Less than 7	Less than 2000	Less than or equal to 2	Less than or equal to 2	Less than or equal to 2	3000	Skin lesion	#NULL!	#NULL!	#NULL!
204007	Others, specify	MB	Grade0	Control	Control	less than or equal to 3 providers	Male	35	Ever Drunk	Ever smoked	More than 7000	Urban	Literate	Unemployed	Ever Married	Less than or equal to 5 members	Hindu	No	Skin lesion	55	Self	Others	No	Yes	Yes	No	No	No	No	No	5	No	No	Germs	Yes	Yes	Yes	No	Less than 5 km	Less than 7	More than2000	Less than or equal to 2	More than 2	Less than or equal to 2	15000	Skin lesion	#NULL!	#NULL!	#NULL!
205038	Daily wage labourer	MB	Grade0	Control	Control	less than or equal to 3 providers	Male	45	Never drunk	Ever smoked	Less than 7000	Urban	illiterate	Daily wage labourer	Ever Married	Less than or equal to 5 members	Muslim	No	Skin lesion	58	Others	Others	Yes	No	Yes	Yes	No	No	No	No	4	Yes	No	Donâ€™t know	No	No	No	No	Less than 5 km	Less than 7	Less than 2000	Less than or equal to 2	More than 2	Less than or equal to 2	5000	Skin lesion	#NULL!	#NULL!	#NULL!
205096	Private job	MB	Grade0	Control	Control	less than or equal to 3 providers	Male	39	Ever Drunk	Never smoked	More than 7000	Urban	Literate	Employed	Ever Married	Less than or equal to 5 members	Hindu	No	Skin lesion	47	Self	Self	Yes	No	No	No	No	No	No	No	4	No	No	Donâ€™t know	No	No	No	No	Less than 5 km	More than 7	More than2000	Less than or equal to 2	More than 2	Less than or equal to 2	9000	Skin lesion	#NULL!	#NULL!	#NULL!
204044	Private job	PB	Grade0	Control	Control	less than or equal to 3 providers	Male	24	Never drunk	Never smoked	More than 7000	Urban	Literate	Employed	Never married	more than 5 members	Hindu	No	Skin lesion	25	Self	Others	No	Yes	Yes	No	No	No	No	No	6	No	No	Donâ€™t know	No	No	No	No	Less than 5 km	More than 7	Less than 2000	Less than or equal to 2	Less than or equal to 2	More than 2	10000	Skin lesion	#NULL!	#NULL!	#NULL!
204049	Self-employed	PB	Grade0	Control	Control	less than or equal to 3 providers	Female	20	Never drunk	Never smoked	Less than 7000	Urban	illiterate	Employed	Never married	more than 5 members	Hindu	No	Skin lesion	1	Self	Self	No	No	Yes	No	No	No	No	No	8	Yes	No	Donâ€™t know	Yes	Yes	Yes	Yes	Less than 5 km	More than 7	Less than 2000	Less than or equal to 2	More than 2	More than 2	5000	Skin lesion	#NULL!	#NULL!	#NULL!
204057	Private job	MB	Grade0	Control	Control	More than 3providers	Male	25	Ever Drunk	Ever smoked	Less than 7000	Urban	Literate	Employed	Ever Married	Less than or equal to 5 members	Hindu	No	Skin lesion	30	Self	Self	No	No	No	No	No	No	Yes	No	5	Yes	No	Donâ€™t know	No	No	No	No	More than 5 km	More than 7	Less than 2000	Less than or equal to 2	Less than or equal to 2	More than 2	5000	Skin lesion	#NULL!	#NULL!	#NULL!
204100	Housewife	PB	Grade0	Control	Control	less than or equal to 3 providers	Female	65	Never drunk	Never smoked	More than 7000	Urban	illiterate	Unemployed	Ever Married	Less than or equal to 5 members	Hindu	No	Skin lesion	9	Self	Self	No	No	Yes	No	No	No	No	No	5	No	No	Donâ€™t know	No	No	No	No	Less than 5 km	Less than 7	Less than 2000	Less than or equal to 2	Less than or equal to 2	More than 2	9000	Skin lesion	#NULL!	#NULL!	#NULL!
205091	Daily wage labourer	MB	Grade0	Control	Control	less than or equal to 3 providers	Male	45	Ever Drunk	Never smoked	More than 7000	Urban	illiterate	Daily wage labourer	Ever Married	Less than or equal to 5 members	Hindu	Yes	Skin lesion	57	Self	Others	Yes	Yes	Yes	No	No	No	No	No	4	No	No	Donâ€™t know	No	No	No	No	Less than 5 km	More than 7	Less than 2000	Less than or equal to 2	Less than or equal to 2	More than 2	8000	Skin lesion	#NULL!	#NULL!	#NULL!
204021	Others, specify	MB	Grade0	Control	Control	less than or equal to 3 providers	Male	22	Never drunk	Ever smoked	More than 7000	Urban	illiterate	Unemployed	Never married	more than 5 members	Muslim	No	Skin lesion	21	Others	Self	Yes	No	Yes	No	No	No	No	No	6	No	No	Donâ€™t know	No	No	No	Yes	More than 5 km	Less than 7	Less than 2000	Less than or equal to 2	More than 2	Less than or equal to 2	9000	Skin lesion	#NULL!	#NULL!	#NULL!
204071	Private job	MB	Grade0	Control	Control	More than 3providers	Male	55	Ever Drunk	Never smoked	More than 7000	Urban	Literate	Employed	Ever Married	more than 5 members	Muslim	No	Skin lesion	65	Self	Self	Yes	No	Yes	No	No	No	No	No	10	No	No	Donâ€™t know	No	No	No	No	More than 5 km	More than 7	Less than 2000	Less than or equal to 2	More than 2	More than 2	12000	Skin lesion	#NULL!	#NULL!	#NULL!
204093	Private job	MB	Grade0	Control	Control	less than or equal to 3 providers	Male	30	Ever Drunk	Ever smoked	More than 7000	Urban	Literate	Employed	Ever Married	Less than or equal to 5 members	Hindu	No	Skin lesion	34	Self	Self	Yes	Yes	Yes	No	No	No	No	No	5	No	Yes	Donâ€™t know	No	Yes	Yes	No	Less than 5 km	More than 7	More than2000	Less than or equal to 2	Less than or equal to 2	More than 2	20000	Skin lesion	#NULL!	#NULL!	#NULL!
204001	Student	PB	Grade0	Control	Control	More than 3providers	Male	21	Ever Drunk	Ever smoked	More than 7000	Urban	Literate	Unemployed	Never married	Less than or equal to 5 members	Hindu	No	Skin lesion	21	Self	Others	No	No	No	No	No	No	No	No	4	No	No	Donâ€™t know	No	No	No	No	Less than 5 km	More than 7	More than2000	Less than or equal to 2	More than 2	More than 2	12000	Skin lesion	#NULL!	#NULL!	#NULL!
204003	Self-employed	MB	Grade0	Control	Control	less than or equal to 3 providers	Male	45	Ever Drunk	Ever smoked	Less than 7000	Urban	Literate	Employed	Ever Married	Less than or equal to 5 members	Hindu	No	Sensory	51	Self	Others	Yes	Yes	No	No	No	No	No	No	4	No	No	Donâ€™t know	No	No	No	No	Less than 5 km	More than 7	Less than 2000	Less than or equal to 2	Less than or equal to 2	More than 2	6000	Skin lesion	#NULL!	#NULL!	#NULL!
204038	Private job	PB	Grade0	Control	Control	less than or equal to 3 providers	Male	38	Never drunk	Ever smoked	More than 7000	Urban	Literate	Employed	Ever Married	Less than or equal to 5 members	Hindu	No	Skin lesion	56	Self	Self	No	Yes	Yes	No	No	No	No	No	4	No	No	Donâ€™t know	No	No	No	No	More than 5 km	More than 7	More than2000	Less than or equal to 2	Less than or equal to 2	More than 2	18000	Skin lesion	#NULL!	#NULL!	#NULL!
204059	Private job	PB	Grade0	Control	Control	less than or equal to 3 providers	Male	25	Never drunk	Never smoked	More than 7000	Urban	Literate	Employed	Never married	more than 5 members	Hindu	No	Skin lesion	30	Self	Self	Yes	No	No	No	No	No	No	No	6	No	No	Donâ€™t know	Yes	Yes	Yes	No	Less than 5 km	More than 7	More than2000	Less than or equal to 2	More than 2	More than 2	15000	Skin lesion	#NULL!	#NULL!	#NULL!
204068	Others, specify	MB	Grade0	Control	Control	less than or equal to 3 providers	Female	60	Never drunk	Never smoked	Less than 7000	Urban	illiterate	Unemployed	Ever Married	more than 5 members	Christian	No	Skin lesion	10	Self	Self	Yes	No	No	No	No	No	No	No	6	Yes	No	Donâ€™t know	No	No	No	No	Less than 5 km	Less than 7	Less than 2000	Less than or equal to 2	More than 2	Less than or equal to 2	4500	Skin lesion	#NULL!	#NULL!	#NULL!
205042	Others, specify	MB	Grade0	Control	Control	less than or equal to 3 providers	Male	37	Never drunk	Never smoked	Less than 7000	Urban	Literate	Unemployed	Ever Married	more than 5 members	Hindu	No	Skin lesion	46	Self	Others	Yes	Yes	Yes	Yes	No	No	No	No	6	Yes	No	Donâ€™t know	Yes	Yes	Yes	Yes	Less than 5 km	Less than 7	Less than 2000	Less than or equal to 2	More than 2	Less than or equal to 2	7000	Skin lesion	#NULL!	#NULL!	#NULL!
205074	Others, specify	PB	Grade0	Control	Control	less than or equal to 3 providers	Female	30	Never drunk	Never smoked	More than 7000	Urban	Literate	Unemployed	Ever Married	Less than or equal to 5 members	Hindu	No	Skin lesion	14	Self	Self	Yes	No	Yes	No	No	No	Yes	No	5	No	No	Donâ€™t know	No	No	No	No	Less than 5 km	Less than 7	Less than 2000	Less than or equal to 2	Less than or equal to 2	Less than or equal to 2	8000	Skin lesion	#NULL!	#NULL!	#NULL!
205084	Others, specify	MB	Grade0	Control	Control	less than or equal to 3 providers	Male	36	Ever Drunk	Never smoked	Less than 7000	Urban	Literate	Unemployed	Ever Married	Less than or equal to 5 members	Hindu	No	Skin lesion	43	Self	Self	Yes	Yes	Yes	No	No	No	No	No	4	No	No	Donâ€™t know	No	No	No	No	Less than 5 km	Less than 7	Less than 2000	Less than or equal to 2	More than 2	Less than or equal to 2	6000	Skin lesion	#NULL!	#NULL!	#NULL!
204018	Student	PB	Grade0	Control	Control	less than or equal to 3 providers	Female	22	Never drunk	Never smoked	More than 7000	Urban	Literate	Unemployed	Never married	more than 5 members	Muslim	No	Skin lesion	1	Self	Others	No	Yes	Yes	No	No	No	No	No	6	Yes	No	Donâ€™t know	No	No	No	No	Less than 5 km	More than 7	Less than 2000	Less than or equal to 2	Less than or equal to 2	More than 2	8000	Skin lesion	#NULL!	#NULL!	#NULL!
204092	Private job	MB	Grade0	Control	Control	less than or equal to 3 providers	Male	31	Ever Drunk	Never smoked	More than 7000	Urban	Literate	Employed	Ever Married	Less than or equal to 5 members	Hindu	Yes	Skin lesion	34	Self	Others	Yes	No	No	No	No	No	No	No	4	No	Yes	Donâ€™t know	No	Yes	Yes	No	Less than 5 km	More than 7	More than2000	Less than or equal to 2	Less than or equal to 2	More than 2	22000	Skin lesion	#NULL!	#NULL!	#NULL!
205039	Daily wage labourer	MB	Grade0	Control	Control	More than 3providers	Male	42	Never drunk	Ever smoked	More than 7000	Urban	Literate	Daily wage labourer	Ever Married	more than 5 members	Muslim	No	Sensory	54	Self	Self	Yes	No	Yes	Yes	No	No	Yes	No	7	Yes	No	Donâ€™t know	No	No	No	No	Less than 5 km	More than 7	Less than 2000	Less than or equal to 2	Less than or equal to 2	More than 2	9000	Sensory	#NULL!	#NULL!	#NULL!
204051	Private job	MB	Grade0	Control	Control	More than 3providers	Male	33	Ever Drunk	Ever smoked	Less than 7000	Urban	Literate	Employed	Ever Married	Less than or equal to 5 members	Hindu	Yes	Skin lesion	38	Self	Self	No	No	No	No	No	No	No	No	2	No	No	Donâ€™t know	Yes	No	Yes	No	Less than 5 km	More than 7	More than2000	Less than or equal to 2	More than 2	More than 2	7000	Skin lesion	#NULL!	#NULL!	#NULL!
205060	Daily wage labourer	MB	Grade0	Control	Control	More than 3providers	Male	33	Never drunk	Never smoked	More than 7000	Urban	Literate	Daily wage labourer	Ever Married	more than 5 members	Hindu	No	Skin lesion	41	Self	Others	Yes	Yes	Yes	Yes	No	No	Yes	No	12	Yes	No	Donâ€™t know	No	No	No	No	Less than 5 km	More than 7	Less than 2000	Less than or equal to 2	Less than or equal to 2	More than 2	12000	Skin lesion	#NULL!	#NULL!	#NULL!
204039	Private job	PB	Grade0	Control	Control	less than or equal to 3 providers	Male	27	Never drunk	Never smoked	Less than 7000	Urban	Literate	Employed	Ever Married	Less than or equal to 5 members	Hindu	No	Skin lesion	53	Others	Others	Yes	Yes	No	No	No	No	Yes	No	4	No	No	Donâ€™t know	No	No	No	Yes	More than 5 km	More than 7	Less than 2000	Less than or equal to 2	Less than or equal to 2	More than 2	4500	Skin lesion	#NULL!	#NULL!	#NULL!
206088	Daily wage labourer	MB	Grade0	Control	Control	less than or equal to 3 providers	Male	30	Never drunk	Never smoked	More than 7000	Urban	Literate	Daily wage labourer	Ever Married	Less than or equal to 5 members	Hindu	No	Skin lesion	29	Self	Others	Yes	No	Yes	Yes	No	No	No	No	5	Yes	No	Donâ€™t know	No	No	No	No	Less than 5 km	Less than 7	Less than 2000	Less than or equal to 2	Less than or equal to 2	Less than or equal to 2	8000	Skin lesion	#NULL!	#NULL!	#NULL!
205090	Daily wage labourer	MB	Grade0	Control	Control	less than or equal to 3 providers	Male	45	Never drunk	Never smoked	More than 7000	Urban	illiterate	Daily wage labourer	Ever Married	more than 5 members	Hindu	Yes	Skin lesion	59	Self	Self	Yes	Yes	Yes	No	No	No	No	No	8	No	No	Donâ€™t know	No	No	No	No	Less than 5 km	Less than 7	Less than 2000	Less than or equal to 2	More than 2	Less than or equal to 2	8000	Skin lesion	#NULL!	#NULL!	#NULL!
205099	Daily wage labourer	MB	Grade0	Control	Control	less than or equal to 3 providers	Male	40	Never drunk	Ever smoked	More than 7000	Urban	Literate	Daily wage labourer	Ever Married	Less than or equal to 5 members	Muslim	No	Skin lesion	46	Self	Others	Yes	No	Yes	No	No	No	No	No	5	No	No	Donâ€™t know	No	No	No	No	More than 5 km	Less than 7	Less than 2000	Less than or equal to 2	Less than or equal to 2	Less than or equal to 2	10000	Skin lesion	#NULL!	#NULL!	#NULL!
[truncated: 31 more columns]
